# Supplementary material for: 3-(2-Fluoro­phenyl­sulfin­yl)-2,5,7-tri­methyl-1-benzo­furan
Source: Acta Crystallogr Sect E Struct Rep Online. 2013 May 4;69(Pt 6):o821. doi: 10.1107/S1600536813011495 (PMC3684911; doi:10.1107/S1600536813011495)
Supplement: Supplementary file 1 [file e-69-0o821-sup1.cif]

##############################################################################
#                                                                            #
# This CIF contains the data in a paper accepted for publication in          #
# Acta Crystallographica Section E. It conforms to the requirements of       #
# Notes for Authors for Acta Crystallographica Section E, and has been       #
# peer reviewed under the auspices of the IUCr Commission on Journals.       #
#                                                                            #
# Full details of the Crystallographic Information File format               #
# are given in the paper "The Crystallographic Information File (CIF):       #
# a New Standard Archive File for Crystallography" by S. R. Hall, F. H.      #
# Allen and I. D. Brown [Acta Cryst. (1991), A47, 655-685].                  #
#                                                                            #
# The current version of the core CIF dictionary is obtainable from          #
# ftp://ftp.iucr.org/pub/cif_core.dic.                                       #
#                                                                            #
# Software is freely available for graphical display of the structure(s)     #
# in this CIF. For information consult the CIF software page                 #
# http://www.iucr.org/resources/cif/software.                                #
#                                                                            #
# This file may be used for bona fide research purposes within the           #
# scientific community so long as proper attribution is given to the journal # 
# article from which it was obtained.                                        #
#                                                                            #
##############################################################################
data_global
_audit_creation_method     'form.cif (version 2.0)'
_journal_data_validation_number     ?
_journal_date_recd_electronic     2013-03-28
_journal_date_accepted     2013-04-27
_journal_name_full     'Acta Crystallographica, Section E'
_journal_year     2013
_journal_volume     69
_journal_issue      6
_journal_page_first     o821
_journal_page_last     o821
_journal_paper_category     QO
_journal_paper_doi     10.1107/S1600536813011495
_journal_coeditor_code     YK2091
_publ_contact_author_name     'Prof. Uk Lee'
_publ_contact_author_address
;
 Department of Chemistry, Pukyong National University, 599-1 Daeyeon 3-dong
 Nam-gu, Busan 608-737, Republic of Korea
;
_publ_contact_author_email     'uklee@pknu.ac.kr'
_publ_contact_author_fax     '+82-51-629-5583'
_publ_contact_author_phone     '+82-51-629-5596'
_publ_section_title
;
3-(2-Fluorophenylsulfinyl)-2,5,7-trimethyl-1-benzofuran
;
loop_
    _publ_author_name
    _publ_author_address
    'Choi, Hong Dae'
;
 Department of Chemistry, Dongeui University, San 24 Kaya-dong
 Busanjin-gu, Busan 614-714, Republic of Korea
;
    'Seo, Pil Ja'
;
 Department of Chemistry, Dongeui University, San 24 Kaya-dong
 Busanjin-gu, Busan 614-714, Republic of Korea
;
    'Lee, Uk'
;
 Department of Chemistry, Pukyong National University,
 599-1 Daeyeon 3-dong
 Nam-gu, Busan 608-737, Republic of Korea
;
_publ_section_synopsis     .
data_I
_chemical_name_systematic
;
3-(2-Fluorophenylsulfinyl)-2,5,7-trimethyl-1-benzofuran
;
_chemical_name_common     ?
_chemical_formula_moiety     'C17 H15 F O2 S'
_chemical_formula_sum     'C17 H15 F O2 S'
_chemical_formula_iupac     'C17 H15 F O2 S'
_chemical_formula_weight     302.35
_chemical_melting_point_gt     394
_chemical_melting_point_lt     395
_symmetry_cell_setting     triclinic
_symmetry_space_group_name_H-M     'P -1'
_symmetry_space_group_name_Hall     '-P 1'
loop_
    _symmetry_equiv_pos_as_xyz
    'x, y, z'
    '-x, -y, -z'
_cell_length_a     6.0969(10)
_cell_length_b     10.9279(16)
_cell_length_c     11.2209(16)
_cell_angle_alpha     78.167(10)
_cell_angle_beta     83.720(10)
_cell_angle_gamma     79.722(11)
_cell_volume     717.92(19)
_cell_formula_units_Z     2
_cell_measurement_reflns_used     3261
_cell_measurement_theta_min     2.41
_cell_measurement_theta_max     26.39
_cell_measurement_temperature     173(2)
_exptl_crystal_description     'block'
_exptl_crystal_colour     'colourless'
_exptl_crystal_size_max     0.218
_exptl_crystal_size_mid     0.125
_exptl_crystal_size_min     0.123
_exptl_crystal_density_diffrn     1.399
_exptl_crystal_density_meas     ?
_exptl_crystal_density_method     'not measured'
_exptl_crystal_F_000     316
_exptl_absorpt_coefficient_mu     0.238
_exptl_absorpt_correction_type     multi-scan
_exptl_absorpt_process_details     '(<i>SADABS</i>; Bruker, 2009)'
_exptl_absorpt_correction_T_min     0.6399
_exptl_absorpt_correction_T_max     0.7457
_exptl_special_details     ?
_diffrn_ambient_temperature     173(2)
_diffrn_radiation_type     MoK\a
_diffrn_radiation_wavelength     0.71073
_diffrn_radiation_source     'rotating anode'
_diffrn_radiation_monochromator     'graphite multilayer'
_diffrn_measurement_device_type     'Bruker SMART APEXII CCD'
_diffrn_measurement_method     '\f and \w scans'
_diffrn_detector_area_resol_mean     10.0
_diffrn_reflns_number     10389
_diffrn_reflns_av_R_equivalents     0.0420
_diffrn_reflns_av_sigmaI/netI     0.0349
_diffrn_reflns_theta_min     1.86
_diffrn_reflns_theta_max     25.00
_diffrn_reflns_theta_full     25.00
_diffrn_measured_fraction_theta_max     1.000
_diffrn_measured_fraction_theta_full     1.000
_diffrn_reflns_limit_h_min     -7
_diffrn_reflns_limit_h_max     7
_diffrn_reflns_limit_k_min     -12
_diffrn_reflns_limit_k_max     12
_diffrn_reflns_limit_l_min     -13
_diffrn_reflns_limit_l_max     13
_diffrn_standards_number     0
_diffrn_standards_interval_count     ?
_diffrn_standards_interval_time     ?
_diffrn_standards_decay_%     ?
_refine_special_details
;
 Refinement of F^2^ against ALL reflections.  The weighted R-factor wR and
 goodness of fit S are based on F^2^, conventional R-factors R are based
 on F, with F set to zero for negative F^2^. The threshold expression of
 F^2^ > 2sigma(F^2^) is used only for calculating R-factors(gt) etc. and is
 not relevant to the choice of reflections for refinement.  R-factors based
 on F^2^ are statistically about twice as large as those based on F, and R-
 factors based on ALL data will be even larger.
;
_reflns_number_total     2533
_reflns_number_gt     2028
_reflns_threshold_expression     I>2\s(I)
_refine_ls_structure_factor_coef     Fsqd
_refine_ls_matrix_type     full
_refine_ls_R_factor_all     0.0532
_refine_ls_R_factor_gt     0.0387
_refine_ls_wR_factor_gt     0.0900
_refine_ls_wR_factor_ref     0.0986
_refine_ls_goodness_of_fit_ref     1.054
_refine_ls_restrained_S_all     1.054
_refine_ls_number_reflns     2533
_refine_ls_number_parameters     193
_refine_ls_number_restraints     0
_refine_ls_hydrogen_treatment     constr
_refine_ls_weighting_scheme     calc
_refine_ls_weighting_details
         'calc w=1/[\s^2^(Fo^2^)+(0.0383P)^2^+0.4211P] where P=(Fo^2^+2Fc^2^)/3'
_atom_sites_solution_hydrogens     difmap
_atom_sites_solution_primary     direct
_atom_sites_solution_secondary     difmap
_refine_ls_shift/su_max     0.000
_refine_ls_shift/su_mean     0.000
_refine_diff_density_max     0.224
_refine_diff_density_min     -0.271
_refine_ls_extinction_method     none
_refine_ls_extinction_coef     ?
loop_
    _atom_type_symbol
    _atom_type_description
    _atom_type_scat_dispersion_real
    _atom_type_scat_dispersion_imag
    _atom_type_scat_source
    'C' 'C' 0.0033 0.0016
                         'International Tables Vol C Tables 4.2.6.8 and 6.1.1.4'
    'H' 'H' 0.0000 0.0000
                         'International Tables Vol C Tables 4.2.6.8 and 6.1.1.4'
    'O' 'O' 0.0106 0.0060
                         'International Tables Vol C Tables 4.2.6.8 and 6.1.1.4'
    'F' 'F' 0.0171 0.0103
                         'International Tables Vol C Tables 4.2.6.8 and 6.1.1.4'
    'S' 'S' 0.1246 0.1234
                         'International Tables Vol C Tables 4.2.6.8 and 6.1.1.4'
_computing_data_collection     '<i>APEX2</i> (Bruker, 2009)'
_computing_cell_refinement     '<i>SAINT</i> (Bruker, 2009)'
_computing_data_reduction     '<i>SAINT</i> (Bruker, 2009)'
_computing_structure_solution     '<i>SHELXS97</i> (Sheldrick, 2008)'
_computing_structure_refinement     '<i>SHELXL97</i> (Sheldrick, 2008)'
_computing_molecular_graphics
;
<i>ORTEP-3</i> for Windows
(Farrugia, 2012) and <i>DIAMOND</i> (Brandenburg,
1998)
;
_computing_publication_material     '<i>SHELXL97</i> (Sheldrick, 2008)'
loop_
    _atom_site_type_symbol
    _atom_site_label
    _atom_site_fract_x
    _atom_site_fract_y
    _atom_site_fract_z
    _atom_site_U_iso_or_equiv
    _atom_site_adp_type
    _atom_site_calc_flag
    _atom_site_refinement_flags
    _atom_site_occupancy
    _atom_site_symmetry_multiplicity
    _atom_site_disorder_assembly
    _atom_site_disorder_group
    S S1 0.53792(10) 0.04652(5) 0.12189(5) 0.03178(17) Uani d . 1 2 . .
    F F1 0.1918(2) 0.28030(14) 0.06722(13) 0.0503(4) Uani d . 1 2 . .
    O O1 0.2735(2) 0.11435(14) 0.43943(13) 0.0326(4) Uani d . 1 2 . .
    O O2 0.7672(3) -0.02603(15) 0.12725(15) 0.0427(4) Uani d . 1 2 . .
    C C1 0.4627(4) 0.10282(19) 0.25824(19) 0.0281(5) Uani d . 1 2 . .
    C C2 0.5593(3) 0.18749(19) 0.31335(19) 0.0271(5) Uani d . 1 2 . .
    C C3 0.7316(4) 0.2583(2) 0.2813(2) 0.0304(5) Uani d . 1 2 . .
    H H3 0.8194 0.2568 0.2061 0.037 Uiso calc R 1 2 . .
    C C4 0.7730(4) 0.3311(2) 0.3611(2) 0.0336(5) Uani d . 1 2 . .
    C C5 0.6391(4) 0.3330(2) 0.4711(2) 0.0368(6) Uani d . 1 2 . .
    H H5 0.6688 0.3845 0.5241 0.044 Uiso calc R 1 2 . .
    C C6 0.4664(4) 0.2636(2) 0.5060(2) 0.0346(5) Uani d . 1 2 . .
    C C7 0.4356(4) 0.19125(19) 0.42355(19) 0.0288(5) Uani d . 1 2 . .
    C C8 0.2952(4) 0.0620(2) 0.33726(19) 0.0299(5) Uani d . 1 2 . .
    C C9 0.9605(4) 0.4073(2) 0.3309(2) 0.0440(6) Uani d . 1 2 . .
    H H9A 1.0749 0.3683 0.2756 0.066 Uiso calc R 1 2 . .
    H H9B 1.0265 0.4094 0.4061 0.066 Uiso calc R 1 2 . .
    H H9C 0.9026 0.4939 0.2912 0.066 Uiso calc R 1 2 . .
    C C10 0.3234(5) 0.2640(3) 0.6234(2) 0.0492(7) Uani d . 1 2 . .
    H H10A 0.1691 0.3010 0.6057 0.074 Uiso calc R 1 2 . .
    H H10B 0.3800 0.3144 0.6725 0.074 Uiso calc R 1 2 . .
    H H10C 0.3277 0.1769 0.6687 0.074 Uiso calc R 1 2 . .
    C C11 0.1356(4) -0.0245(2) 0.3341(2) 0.0366(6) Uani d . 1 2 . .
    H H11A 0.1604 -0.0540 0.2562 0.055 Uiso calc R 1 2 . .
    H H11B -0.0176 0.0206 0.3426 0.055 Uiso calc R 1 2 . .
    H H11C 0.1584 -0.0973 0.4014 0.055 Uiso calc R 1 2 . .
    C C12 0.5649(4) 0.1939(2) 0.02030(19) 0.0294(5) Uani d . 1 2 . .
    C C13 0.3881(4) 0.2921(2) 0.0008(2) 0.0346(5) Uani d . 1 2 . .
    C C14 0.4049(4) 0.4017(2) -0.0821(2) 0.0423(6) Uani d . 1 2 . .
    H H14 0.2817 0.4687 -0.0925 0.051 Uiso calc R 1 2 . .
    C C15 0.6056(5) 0.4119(2) -0.1500(2) 0.0446(6) Uani d . 1 2 . .
    H H15 0.6211 0.4867 -0.2085 0.053 Uiso calc R 1 2 . .
    C C16 0.7835(4) 0.3147(2) -0.1339(2) 0.0440(6) Uani d . 1 2 . .
    H H16 0.9206 0.3227 -0.1817 0.053 Uiso calc R 1 2 . .
    C C17 0.7641(4) 0.2053(2) -0.0484(2) 0.0357(5) Uani d . 1 2 . .
    H H17 0.8876 0.1385 -0.0372 0.043 Uiso calc R 1 2 . .
loop_
    _atom_site_aniso_label
    _atom_site_aniso_U_11
    _atom_site_aniso_U_22
    _atom_site_aniso_U_33
    _atom_site_aniso_U_12
    _atom_site_aniso_U_13
    _atom_site_aniso_U_23
    S1 0.0403(3) 0.0285(3) 0.0280(3) -0.0103(2) 0.0039(2) -0.0080(2)
    F1 0.0343(8) 0.0617(10) 0.0483(9) -0.0033(7) 0.0032(7) -0.0023(7)
    O1 0.0354(9) 0.0332(8) 0.0275(8) -0.0073(7) 0.0059(7) -0.0048(7)
    O2 0.0483(10) 0.0361(9) 0.0379(9) 0.0035(8) 0.0052(8) -0.0067(8)
    C1 0.0319(12) 0.0261(11) 0.0257(11) -0.0066(9) 0.0011(9) -0.0037(9)
    C2 0.0319(12) 0.0233(11) 0.0245(11) -0.0028(9) -0.0011(9) -0.0027(9)
    C3 0.0317(12) 0.0270(11) 0.0307(12) -0.0039(9) 0.0004(9) -0.0033(9)
    C4 0.0373(13) 0.0235(11) 0.0391(13) -0.0023(10) -0.0096(11) -0.0024(10)
    C5 0.0505(15) 0.0259(12) 0.0358(13) -0.0007(11) -0.0128(11) -0.0097(10)
    C6 0.0440(14) 0.0291(12) 0.0276(12) 0.0012(10) -0.0051(10) -0.0030(10)
    C7 0.0327(12) 0.0240(11) 0.0278(12) -0.0032(9) -0.0008(9) -0.0025(9)
    C8 0.0342(12) 0.0277(11) 0.0270(11) -0.0043(9) -0.0013(9) -0.0047(9)
    C9 0.0496(15) 0.0326(13) 0.0524(16) -0.0118(11) -0.0112(12) -0.0057(12)
    C10 0.0671(18) 0.0478(15) 0.0320(14) -0.0038(13) 0.0026(12) -0.0138(12)
    C11 0.0349(13) 0.0336(12) 0.0411(14) -0.0109(10) 0.0023(11) -0.0047(11)
    C12 0.0374(12) 0.0309(11) 0.0232(11) -0.0120(10) 0.0001(9) -0.0080(9)
    C13 0.0356(13) 0.0423(14) 0.0280(12) -0.0100(11) -0.0009(10) -0.0087(10)
    C14 0.0545(16) 0.0352(13) 0.0369(14) -0.0031(12) -0.0116(12) -0.0055(11)
    C15 0.0632(18) 0.0378(14) 0.0334(14) -0.0194(13) -0.0013(12) 0.0003(11)
    C16 0.0510(16) 0.0504(15) 0.0334(13) -0.0245(13) 0.0090(12) -0.0067(12)
    C17 0.0386(13) 0.0374(13) 0.0329(13) -0.0105(11) 0.0038(10) -0.0103(10)
_geom_special_details
;
 All esds (except the esd in the dihedral angle between two l.s. planes)
 are estimated using the full covariance matrix.  The cell esds are taken
 into account individually in the estimation of esds in distances, angles
 and torsion angles; correlations between esds in cell parameters are only
 used when they are defined by crystal symmetry.  An approximate (isotropic)
 treatment of cell esds is used for estimating esds involving l.s. planes.
;
loop_
    _geom_bond_atom_site_label_1
    _geom_bond_atom_site_label_2
    _geom_bond_site_symmetry_2
    _geom_bond_distance
    _geom_bond_publ_flag
    S1 O2 . 1.4800(17) ?
    S1 C1 . 1.750(2) ?
    S1 C12 . 1.794(2) ?
    F1 C13 . 1.351(3) ?
    O1 C8 . 1.367(3) ?
    O1 C7 . 1.382(3) ?
    C1 C8 . 1.353(3) ?
    C1 C2 . 1.447(3) ?
    C2 C7 . 1.380(3) ?
    C2 C3 . 1.388(3) ?
    C3 C4 . 1.383(3) ?
    C3 H3 . 0.9500 ?
    C4 C5 . 1.405(3) ?
    C4 C9 . 1.501(3) ?
    C5 C6 . 1.383(3) ?
    C5 H5 . 0.9500 ?
    C6 C7 . 1.381(3) ?
    C6 C10 . 1.498(3) ?
    C8 C11 . 1.480(3) ?
    C9 H9A . 0.9800 ?
    C9 H9B . 0.9800 ?
    C9 H9C . 0.9800 ?
    C10 H10A . 0.9800 ?
    C10 H10B . 0.9800 ?
    C10 H10C . 0.9800 ?
    C11 H11A . 0.9800 ?
    C11 H11B . 0.9800 ?
    C11 H11C . 0.9800 ?
    C12 C17 . 1.376(3) ?
    C12 C13 . 1.380(3) ?
    C13 C14 . 1.370(3) ?
    C14 C15 . 1.378(4) ?
    C14 H14 . 0.9500 ?
    C15 C16 . 1.374(4) ?
    C15 H15 . 0.9500 ?
    C16 C17 . 1.386(3) ?
    C16 H16 . 0.9500 ?
    C17 H17 . 0.9500 ?
loop_
    _geom_angle_atom_site_label_1
    _geom_angle_atom_site_label_2
    _geom_angle_atom_site_label_3
    _geom_angle_site_symmetry_1
    _geom_angle_site_symmetry_3
    _geom_angle
    _geom_angle_publ_flag
    O2 S1 C1 . . 108.67(10) ?
    O2 S1 C12 . . 105.39(10) ?
    C1 S1 C12 . . 99.10(10) ?
    C8 O1 C7 . . 106.29(16) ?
    C8 C1 C2 . . 107.28(18) ?
    C8 C1 S1 . . 121.35(17) ?
    C2 C1 S1 . . 131.27(16) ?
    C7 C2 C3 . . 119.3(2) ?
    C7 C2 C1 . . 104.71(18) ?
    C3 C2 C1 . . 136.0(2) ?
    C4 C3 C2 . . 118.6(2) ?
    C4 C3 H3 . . 120.7 ?
    C2 C3 H3 . . 120.7 ?
    C3 C4 C5 . . 119.6(2) ?
    C3 C4 C9 . . 120.3(2) ?
    C5 C4 C9 . . 120.1(2) ?
    C6 C5 C4 . . 123.4(2) ?
    C6 C5 H5 . . 118.3 ?
    C4 C5 H5 . . 118.3 ?
    C7 C6 C5 . . 114.3(2) ?
    C7 C6 C10 . . 121.8(2) ?
    C5 C6 C10 . . 123.9(2) ?
    C2 C7 C6 . . 124.8(2) ?
    C2 C7 O1 . . 110.78(18) ?
    C6 C7 O1 . . 124.4(2) ?
    C1 C8 O1 . . 110.95(19) ?
    C1 C8 C11 . . 133.3(2) ?
    O1 C8 C11 . . 115.71(19) ?
    C4 C9 H9A . . 109.5 ?
    C4 C9 H9B . . 109.5 ?
    H9A C9 H9B . . 109.5 ?
    C4 C9 H9C . . 109.5 ?
    H9A C9 H9C . . 109.5 ?
    H9B C9 H9C . . 109.5 ?
    C6 C10 H10A . . 109.5 ?
    C6 C10 H10B . . 109.5 ?
    H10A C10 H10B . . 109.5 ?
    C6 C10 H10C . . 109.5 ?
    H10A C10 H10C . . 109.5 ?
    H10B C10 H10C . . 109.5 ?
    C8 C11 H11A . . 109.5 ?
    C8 C11 H11B . . 109.5 ?
    H11A C11 H11B . . 109.5 ?
    C8 C11 H11C . . 109.5 ?
    H11A C11 H11C . . 109.5 ?
    H11B C11 H11C . . 109.5 ?
    C17 C12 C13 . . 118.7(2) ?
    C17 C12 S1 . . 118.60(18) ?
    C13 C12 S1 . . 122.49(17) ?
    F1 C13 C14 . . 118.8(2) ?
    F1 C13 C12 . . 118.7(2) ?
    C14 C13 C12 . . 122.5(2) ?
    C13 C14 C15 . . 118.1(2) ?
    C13 C14 H14 . . 120.9 ?
    C15 C14 H14 . . 120.9 ?
    C16 C15 C14 . . 120.6(2) ?
    C16 C15 H15 . . 119.7 ?
    C14 C15 H15 . . 119.7 ?
    C15 C16 C17 . . 120.4(2) ?
    C15 C16 H16 . . 119.8 ?
    C17 C16 H16 . . 119.8 ?
    C12 C17 C16 . . 119.6(2) ?
    C12 C17 H17 . . 120.2 ?
    C16 C17 H17 . . 120.2 ?
loop_
    _geom_torsion_atom_site_label_1
    _geom_torsion_atom_site_label_2
    _geom_torsion_atom_site_label_3
    _geom_torsion_atom_site_label_4
    _geom_torsion_site_symmetry_1
    _geom_torsion_site_symmetry_2
    _geom_torsion_site_symmetry_3
    _geom_torsion_site_symmetry_4
    _geom_torsion
    _geom_torsion_publ_flag
    O2 S1 C1 C8 . . . . -114.62(19) ?
    C12 S1 C1 C8 . . . . 135.63(19) ?
    O2 S1 C1 C2 . . . . 61.2(2) ?
    C12 S1 C1 C2 . . . . -48.6(2) ?
    C8 C1 C2 C7 . . . . -0.7(2) ?
    S1 C1 C2 C7 . . . . -176.90(17) ?
    C8 C1 C2 C3 . . . . 179.6(2) ?
    S1 C1 C2 C3 . . . . 3.3(4) ?
    C7 C2 C3 C4 . . . . -0.3(3) ?
    C1 C2 C3 C4 . . . . 179.4(2) ?
    C2 C3 C4 C5 . . . . -0.8(3) ?
    C2 C3 C4 C9 . . . . 178.9(2) ?
    C3 C4 C5 C6 . . . . 0.9(3) ?
    C9 C4 C5 C6 . . . . -178.8(2) ?
    C4 C5 C6 C7 . . . . 0.1(3) ?
    C4 C5 C6 C10 . . . . 179.6(2) ?
    C3 C2 C7 C6 . . . . 1.4(3) ?
    C1 C2 C7 C6 . . . . -178.4(2) ?
    C3 C2 C7 O1 . . . . -179.60(18) ?
    C1 C2 C7 O1 . . . . 0.6(2) ?
    C5 C6 C7 C2 . . . . -1.3(3) ?
    C10 C6 C7 C2 . . . . 179.2(2) ?
    C5 C6 C7 O1 . . . . 179.88(19) ?
    C10 C6 C7 O1 . . . . 0.4(3) ?
    C8 O1 C7 C2 . . . . -0.3(2) ?
    C8 O1 C7 C6 . . . . 178.7(2) ?
    C2 C1 C8 O1 . . . . 0.5(2) ?
    S1 C1 C8 O1 . . . . 177.20(14) ?
    C2 C1 C8 C11 . . . . 180.0(2) ?
    S1 C1 C8 C11 . . . . -3.3(4) ?
    C7 O1 C8 C1 . . . . -0.2(2) ?
    C7 O1 C8 C11 . . . . -179.71(18) ?
    O2 S1 C12 C17 . . . . 11.7(2) ?
    C1 S1 C12 C17 . . . . 124.08(18) ?
    O2 S1 C12 C13 . . . . -173.87(18) ?
    C1 S1 C12 C13 . . . . -61.5(2) ?
    C17 C12 C13 F1 . . . . 179.23(19) ?
    S1 C12 C13 F1 . . . . 4.8(3) ?
    C17 C12 C13 C14 . . . . -1.6(3) ?
    S1 C12 C13 C14 . . . . -175.97(18) ?
    F1 C13 C14 C15 . . . . -179.4(2) ?
    C12 C13 C14 C15 . . . . 1.4(4) ?
    C13 C14 C15 C16 . . . . -0.4(4) ?
    C14 C15 C16 C17 . . . . -0.4(4) ?
    C13 C12 C17 C16 . . . . 0.7(3) ?
    S1 C12 C17 C16 . . . . 175.30(18) ?
    C15 C16 C17 C12 . . . . 0.3(4) ?
loop_
    _geom_hbond_atom_site_label_D
    _geom_hbond_atom_site_label_H
    _geom_hbond_atom_site_label_A
    _geom_hbond_site_symmetry_A
    _geom_hbond_distance_DH
    _geom_hbond_distance_HA
    _geom_hbond_distance_DA
    _geom_hbond_angle_DHA
    C17 H17 O2 2_755 0.95 2.47 3.308(3) 147.7
_iucr_refine_instructions_details
;
TITL 1171 IN P-1
CELL  0.71073  6.09690 10.92790 11.22090 78.16700 83.72000 79.72200
ZERR 2  0.00100  0.00160  0.00160  0.01000  0.01000  0.01100
LATT 1
SFAC C H O F S
UNIT 34 30 4 2 2
TEMP -100
PLAN 30
FMAP 2
L.S. 15
ACTA
OMIT -3 50
MPLA 9 C1 C2 C3 C4 C5 C6 C7 O1 C8
MPLA 6 C12 C13 C14 C15 C16 C17
BOND
EQIV $1 2-x, -y, -z
HTAB C17 O2_$1
BOND $H
CONF
WGHT    0.038300    0.421100
FVAR       0.25102
S1    5    0.537921    0.046519    0.121894    11.00000    0.04028    0.02849 =
         0.02802   -0.00798    0.00394   -0.01029
F1    4    0.191797    0.280303    0.067219    11.00000    0.03427    0.06174 =
         0.04827   -0.00231    0.00322   -0.00334
O1    3    0.273538    0.114345    0.439433    11.00000    0.03542    0.03322 =
         0.02754   -0.00480    0.00585   -0.00732
O2    3    0.767250   -0.026028    0.127247    11.00000    0.04832    0.03606 =
         0.03787   -0.00674    0.00524    0.00348
C1    1    0.462703    0.102817    0.258240    11.00000    0.03192    0.02610 =
         0.02569   -0.00371    0.00112   -0.00657
C2    1    0.559266    0.187490    0.313346    11.00000    0.03192    0.02328 =
         0.02451   -0.00269   -0.00106   -0.00280
C3    1    0.731618    0.258312    0.281304    11.00000    0.03175    0.02699 =
         0.03073   -0.00333    0.00036   -0.00390
AFIX  43
H3    2    0.819378    0.256785    0.206099    11.00000   -1.20000
AFIX   0
C4    1    0.772976    0.331146    0.361096    11.00000    0.03734    0.02352 =
         0.03906   -0.00235   -0.00961   -0.00233
C5    1    0.639132    0.332961    0.471057    11.00000    0.05049    0.02592 =
         0.03583   -0.00970   -0.01285   -0.00074
AFIX  43
H5    2    0.668840    0.384530    0.524119    11.00000   -1.20000
AFIX   0
C6    1    0.466367    0.263552    0.506040    11.00000    0.04399    0.02908 =
         0.02758   -0.00304   -0.00508    0.00117
C7    1    0.435582    0.191254    0.423546    11.00000    0.03273    0.02396 =
         0.02782   -0.00246   -0.00081   -0.00321
C8    1    0.295228    0.061996    0.337259    11.00000    0.03420    0.02767 =
         0.02699   -0.00466   -0.00130   -0.00432
C9    1    0.960539    0.407282    0.330863    11.00000    0.04955    0.03261 =
         0.05240   -0.00571   -0.01120   -0.01178
AFIX 137
H9A   2    1.074919    0.368301    0.275574    11.00000   -1.50000
H9B   2    1.026536    0.409387    0.406084    11.00000   -1.50000
H9C   2    0.902596    0.493856    0.291198    11.00000   -1.50000
AFIX   0
C10   1    0.323449    0.264008    0.623375    11.00000    0.06711    0.04782 =
         0.03200   -0.01384    0.00263   -0.00381
AFIX 137
H10A  2    0.169103    0.300960    0.605685    11.00000   -1.50000
H10B  2    0.380008    0.314428    0.672508    11.00000   -1.50000
H10C  2    0.327717    0.176937    0.668713    11.00000   -1.50000
AFIX   0
C11   1    0.135622   -0.024499    0.334091    11.00000    0.03493    0.03360 =
         0.04110   -0.00466    0.00226   -0.01085
AFIX 137
H11A  2    0.160448   -0.054031    0.256193    11.00000   -1.50000
H11B  2   -0.017630    0.020600    0.342559    11.00000   -1.50000
H11C  2    0.158380   -0.097327    0.401423    11.00000   -1.50000
AFIX   0
C12   1    0.564876    0.193874    0.020303    11.00000    0.03737    0.03085 =
         0.02324   -0.00795    0.00012   -0.01203
C13   1    0.388147    0.292109    0.000831    11.00000    0.03555    0.04229 =
         0.02801   -0.00873   -0.00090   -0.01004
C14   1    0.404909    0.401668   -0.082112    11.00000    0.05449    0.03520 =
         0.03692   -0.00554   -0.01164   -0.00309
AFIX  43
H14   2    0.281722    0.468730   -0.092550    11.00000   -1.20000
AFIX   0
C15   1    0.605618    0.411853   -0.150012    11.00000    0.06319    0.03783 =
         0.03337    0.00027   -0.00126   -0.01942
AFIX  43
H15   2    0.621130    0.486701   -0.208495    11.00000   -1.20000
AFIX   0
C16   1    0.783465    0.314741   -0.133885    11.00000    0.05102    0.05036 =
         0.03342   -0.00666    0.00897   -0.02452
AFIX  43
H16   2    0.920564    0.322694   -0.181670    11.00000   -1.20000
AFIX   0
C17   1    0.764120    0.205269   -0.048359    11.00000    0.03860    0.03739 =
         0.03290   -0.01031    0.00377   -0.01053
AFIX  43
H17   2    0.887646    0.138487   -0.037188    11.00000   -1.20000
HKLF 4
REM  1171 IN P-1
REM R1 =  0.0387 for   2028 Fo > 4sig(Fo)  and  0.0532 for all   2533 data
REM    193 parameters refined using      0 restraints
END
WGHT      0.0383      0.4211
REM Highest difference peak  0.224,  deepest hole -0.271,  1-sigma level  0.046
Q1    1   1.1207  0.3406  0.3563  11.00000  0.05    0.22
Q2    1   0.9765  0.4497  0.2479  11.00000  0.05    0.21
Q3    1   0.0341  0.0149  0.2595  11.00000  0.05    0.19
Q4    1   0.5119  0.2596  0.0407  11.00000  0.05    0.19
Q5    1   0.2215 -0.1053  0.3182  11.00000  0.05    0.18
Q6    1   0.5074  0.1568  0.2774  11.00000  0.05    0.18
Q7    1   0.3361  0.1113  0.2729  11.00000  0.05    0.17
Q8    1   0.3680  0.3185 -0.0779  11.00000  0.05    0.17
Q9    1   0.2710  0.3595  0.6427  11.00000  0.05    0.17
Q10   1   0.2128  0.1980  0.6485  11.00000  0.05    0.17
Q11   1   0.3863  0.0070  0.1347  11.00000  0.05    0.17
Q12   1   0.3476  0.0371  0.1146  11.00000  0.05    0.16
Q13   1   0.6684 -0.0275  0.1182  11.00000  0.05    0.16
Q14   1   0.6003  0.2336  0.2857  11.00000  0.05    0.16
Q15   1   0.8737  0.0273  0.1249  11.00000  0.05    0.15
Q16   1   0.4623  0.2196  0.3458  11.00000  0.05    0.15
Q17   1   0.4902  0.2192 -0.0191  11.00000  0.05    0.15
Q18   1   0.8375 -0.0648  0.2001  11.00000  0.05    0.14
Q19   1   0.4682  0.3494 -0.0122  11.00000  0.05    0.14
Q20   1   0.4506 -0.0377  0.1054  11.00000  0.05    0.14
Q21   1   0.7289 -0.0006  0.0452  11.00000  0.05    0.13
Q22   1   0.1068  0.2050  0.4132  11.00000  0.05    0.13
Q23   1   0.8148 -0.0840  0.1225  11.00000  0.05    0.13
Q24   1   0.4194  0.2412  0.4602  11.00000  0.05    0.13
Q25   1   0.3765  0.1518  0.4332  11.00000  0.05    0.13
Q26   1   0.4757  0.2098  0.4826  11.00000  0.05    0.13
Q27   1   0.0374  0.3024 -0.0013  11.00000  0.05    0.13
Q28   1   0.9565  0.4852  0.4026  11.00000  0.05    0.13
Q29   1   0.7320  0.0307  0.1510  11.00000  0.05    0.13
Q30   1   0.7063  0.0188  0.1766  11.00000  0.05    0.12
;
