# Supplementary material for: 3-(2-Fluoro­phenyl­sulfin­yl)-2,5,7-tri­methyl-1-benzo­furan
Source: Acta Crystallogr Sect E Struct Rep Online. 2013 May 4;69(Pt 6):o821. doi: 10.1107/S1600536813011495 (PMC3684911; doi:10.1107/S1600536813011495)
Supplement: Supplementary file 2 [file e-69-0o821-Isup2.hkl]

# 
# h,k,l, Fc-squared, Fo-squared, sigma(Fo-squared) and status flag 
# 
data_I
_shelx_title ' 1171 IN P-1' 
_shelx_refln_list_code          4 
_shelx_F_calc_maximum      126.75 
_exptl_crystal_F_000       316.00 
_reflns_d_resolution_high  0.8409 
 
loop_ 
 _symmetry_equiv_pos_as_xyz 
 'x, y, z' 
 '-x, -y, -z' 
 
_cell_length_a     6.0969 
_cell_length_b    10.9279 
_cell_length_c    11.2209 
_cell_angle_alpha  78.167 
_cell_angle_beta   83.720 
_cell_angle_gamma  79.722 
 
_shelx_F_squared_multiplier     1.000 
 
loop_ 
 _refln_index_h 
 _refln_index_k 
 _refln_index_l 
 _refln_F_squared_calc 
 _refln_F_squared_meas 
 _refln_F_squared_sigma 
 _refln_observed_status 
   1   0   0     6825.71     6353.33     84.94 o 
   2   0   0      157.81      147.81      2.98 o 
   3   0   0      427.01      474.01      9.24 o 
   4   0   0      349.40      376.07      8.21 o 
   5   0   0       34.65       28.06      2.58 o 
   6   0   0       51.53       49.39      4.21 o 
   7   0   0       12.00       13.56      3.60 o 
  -7   1   0       54.36       47.60      4.91 o 
  -6   1   0        1.85        0.34      3.22 o 
  -5   1   0      315.66      313.73      6.79 o 
  -4   1   0      272.83      269.34      6.03 o 
  -3   1   0      442.36      408.29      7.00 o 
  -2   1   0       43.93       42.81      1.61 o 
  -1   1   0     1024.62      929.52     18.90 o 
   0   1   0     2057.11     2071.50     25.40 o 
   1   1   0      652.12      631.65      8.68 o 
   2   1   0      116.57      110.93      2.50 o 
   3   1   0      706.97      733.93     11.14 o 
   4   1   0      280.38      291.86      5.88 o 
   5   1   0       26.91       25.25      2.23 o 
   6   1   0        0.11       -3.10      2.49 o 
   7   1   0        9.57        8.11      3.58 o 
  -6   2   0       26.10       30.18      3.47 o 
  -5   2   0       57.29       60.02      3.26 o 
  -4   2   0      237.23      252.30      7.00 o 
  -3   2   0      360.21      331.36      7.54 o 
  -2   2   0      251.79      253.90      4.59 o 
  -1   2   0     1285.11     1385.91     17.56 o 
   0   2   0      828.49      869.97     14.14 o 
   1   2   0       88.85       83.79      1.82 o 
   2   2   0      724.45      705.20      9.00 o 
   3   2   0      389.00      437.53      6.64 o 
   4   2   0      171.43      171.70      3.87 o 
   5   2   0      169.89      159.95      4.18 o 
   6   2   0        0.05        1.36      2.68 o 
   7   2   0       15.02       12.95      3.87 o 
  -6   3   0        4.15       17.50      7.04 o 
  -5   3   0       44.49       39.35      3.55 o 
  -4   3   0      120.18      114.33      4.77 o 
  -3   3   0      929.75      941.51     18.86 o 
  -2   3   0      291.47      314.84      6.18 o 
  -1   3   0      194.32      226.70      3.84 o 
   0   3   0     2323.34     2385.73     33.08 o 
   1   3   0        0.19       -0.06      0.75 o 
   2   3   0      226.28      270.91      4.71 o 
   3   3   0      426.86      494.79      8.15 o 
   4   3   0      108.31      111.42      3.18 o 
   5   3   0        1.69       -1.50      1.69 o 
   6   3   0       45.04       51.38      4.39 o 
   7   3   0        1.41        3.20      3.31 o 
  -6   4   0       16.47       21.23      3.80 o 
  -5   4   0        0.23       -0.65      1.86 o 
  -4   4   0       63.64       71.08      3.23 o 
  -3   4   0      411.72      367.77      6.92 o 
  -2   4   0       90.21       93.01      2.45 o 
  -1   4   0       86.01       99.46      2.42 o 
   0   4   0      440.73      478.72      6.78 o 
   1   4   0      252.80      245.76      4.37 o 
   2   4   0       27.35       17.69      1.42 o 
   3   4   0      101.39      114.38      2.95 o 
   4   4   0        5.37        9.07      1.75 o 
   5   4   0        0.69       -1.31      1.83 o 
   6   4   0        6.75        8.28      4.30 o 
   7   4   0        4.91        3.88      5.67 o 
  -6   5   0        5.11        8.19      3.49 o 
  -5   5   0        1.79        4.70      3.28 o 
  -4   5   0        0.05       -2.24      1.49 o 
  -3   5   0      116.08      110.24      3.14 o 
  -2   5   0      355.87      336.39      5.71 o 
  -1   5   0       72.90       77.08      2.15 o 
   0   5   0        3.96        7.94      0.88 o 
   1   5   0      302.16      338.49      5.33 o 
   2   5   0      580.02      664.46     11.84 o 
   3   5   0      180.35      163.03      3.88 o 
   4   5   0       76.86       76.52      3.19 o 
   5   5   0      139.50      148.77      4.94 o 
   6   5   0      232.08      247.72      8.07 o 
  -5   6   0        0.60        1.63      2.41 o 
  -4   6   0       43.34       38.91      2.55 o 
  -3   6   0      209.07      201.19      4.49 o 
  -2   6   0        4.21        5.18      1.36 o 
  -1   6   0       73.45       66.64      2.83 o 
   0   6   0       91.56       98.97      2.31 o 
   1   6   0      575.66      580.49      8.44 o 
   2   6   0      245.75      260.85      5.96 o 
   3   6   0       65.55       66.96      2.99 o 
   4   6   0      362.43      358.77      7.99 o 
   5   6   0      225.73      206.12      6.02 o 
   6   6   0      103.82      112.30      5.81 o 
  -5   7   0        3.48        4.12      2.67 o 
  -4   7   0       52.49       42.89      3.40 o 
  -3   7   0       59.17       57.73      3.12 o 
  -2   7   0        6.19        6.13      2.03 o 
  -1   7   0        9.16        7.63      1.36 o 
   0   7   0        9.88       12.67      1.28 o 
   1   7   0      665.86      679.69      9.04 o 
   2   7   0      293.47      296.53      5.36 o 
   3   7   0      178.57      187.99      5.32 o 
   4   7   0      474.38      461.69     11.43 o 
   5   7   0      199.55      216.22      7.50 o 
   6   7   0       54.52       59.24     13.81 o 
  -4   8   0        1.59        2.70      2.41 o 
  -3   8   0       10.46       12.39      2.13 o 
  -2   8   0       76.63       77.03      2.84 o 
  -1   8   0      446.58      433.41      7.20 o 
   0   8   0      207.59      203.84      4.24 o 
   1   8   0       33.35       30.06      2.53 o 
   2   8   0      119.54      105.67      3.42 o 
   3   8   0      346.36      345.18      8.06 o 
   4   8   0        0.40        2.78      2.56 o 
   5   8   0        0.02       -0.05      2.72 o 
   6   8   0       53.83       72.81      6.82 o 
  -4   9   0        0.01        6.67      2.62 o 
  -3   9   0        0.33        1.47      2.14 o 
  -2   9   0       76.98       79.32      3.34 o 
  -1   9   0      150.41      142.36      3.77 o 
   0   9   0      130.35      131.33      3.84 o 
   1   9   0       62.55       66.38      3.35 o 
   2   9   0      206.34      202.47      7.04 o 
   3   9   0       91.27       91.18      6.27 o 
   4   9   0        0.67        2.68      3.51 o 
   5   9   0        2.68        4.39      3.92 o 
  -3  10   0        3.09        4.29      2.95 o 
  -2  10   0        1.36        0.35      2.35 o 
  -1  10   0       14.38       10.46      2.43 o 
   0  10   0        6.88       17.88      2.50 o 
   1  10   0       98.47      105.85      5.63 o 
   2  10   0        0.61        1.45      2.16 o 
   3  10   0       52.71       52.00      4.30 o 
   4  10   0       60.35       48.98      5.91 o 
   5  10   0       46.10       45.38      6.17 o 
  -2  11   0       16.84       18.16      3.43 o 
  -1  11   0       33.94       36.36      4.65 o 
   0  11   0       38.56       38.85      4.39 o 
   1  11   0       16.45       14.08      3.28 o 
   2  11   0        1.99        0.92      3.52 o 
   3  11   0        6.73        6.32      4.31 o 
   4  11   0        1.63        5.55      4.57 o 
  -1  12   0       38.26       32.41      5.81 o 
   0  12   0       11.52       16.46      3.85 o 
   1  12   0        9.21        8.79      5.11 o 
   2  12   0       14.96       16.26      3.58 o 
   3  12   0       55.54       64.54      7.00 o 
  -2 -12   1       59.58       71.90      5.62 o 
  -1 -12   1        3.41        3.39      4.06 o 
   0 -12   1       72.69       77.89     11.55 o 
  -4 -11   1       50.69       64.38     10.71 o 
  -3 -11   1       42.28       46.18      6.81 o 
  -2 -11   1        2.08        1.04      3.12 o 
  -1 -11   1       63.16       57.49      5.53 o 
   0 -11   1      117.96      121.87      6.60 o 
   1 -11   1       27.23       30.04      4.42 o 
   2 -11   1        0.38        0.42      3.86 o 
  -5 -10   1       98.59      110.68      8.50 o 
  -4 -10   1      109.61      127.77      8.62 o 
  -3 -10   1       24.93       30.64      3.70 o 
  -2 -10   1       56.30       54.30      4.42 o 
  -1 -10   1       33.02       35.48      5.52 o 
   0 -10   1        9.45        7.32      2.94 o 
   1 -10   1        7.05        7.77      3.34 o 
   2 -10   1        3.82        3.65      4.38 o 
   3 -10   1       30.86       36.92      6.11 o 
  -5  -9   1       27.44       40.84      6.43 o 
  -4  -9   1        1.23        9.55      4.02 o 
  -3  -9   1      212.94      204.24      7.32 o 
  -2  -9   1       96.79       93.62      4.97 o 
  -1  -9   1        3.93        2.30      2.34 o 
   0  -9   1      208.43      206.04      5.78 o 
   1  -9   1       35.29       29.64      2.48 o 
   2  -9   1       20.28       20.07      2.76 o 
   3  -9   1       39.04       42.51      3.63 o 
   4  -9   1       10.86        8.84      3.37 o 
  -6  -8   1       27.95       21.90      7.62 o 
  -5  -8   1       17.68       15.31      4.15 o 
  -4  -8   1       55.06       45.47     19.04 o 
  -3  -8   1      351.83      331.86      9.49 o 
  -2  -8   1       15.97       14.66      2.53 o 
  -1  -8   1        4.24        3.07      1.14 o 
   0  -8   1      212.00      213.01      5.63 o 
   1  -8   1      298.85      288.47      6.58 o 
   2  -8   1       82.24       83.61      3.01 o 
   3  -8   1       55.51       58.88      3.36 o 
   4  -8   1       12.32        8.88      2.60 o 
  -6  -7   1        9.55        7.16      4.29 o 
  -5  -7   1      180.64      176.01     13.24 o 
  -4  -7   1      691.14      709.25     17.36 o 
  -3  -7   1      246.65      236.92      6.09 o 
  -2  -7   1       20.73       26.03      1.85 o 
  -1  -7   1      470.25      491.47      7.46 o 
   0  -7   1       15.12       21.63      1.52 o 
   1  -7   1       58.01       57.31      3.08 o 
   2  -7   1       21.10       19.93      2.66 o 
   3  -7   1      108.71      114.16      3.17 o 
   4  -7   1       15.65       20.23      2.36 o 
   5  -7   1        5.29        4.15      2.75 o 
  -6  -6   1        1.19       -0.88      3.54 o 
  -5  -6   1        4.34        0.85      2.08 o 
  -4  -6   1        4.77        0.91      1.41 o 
  -3  -6   1      168.21      168.20      4.70 o 
  -2  -6   1       94.32       92.57      3.10 o 
  -1  -6   1       45.22       41.89      1.79 o 
   0  -6   1       11.46        9.98      1.00 o 
   1  -6   1       49.30       57.33      2.55 o 
   2  -6   1      165.91      155.31      3.56 o 
   3  -6   1       58.93       63.33      2.76 o 
   4  -6   1      156.67      144.96      4.15 o 
   5  -6   1       64.56       65.32      4.40 o 
  -6  -5   1       55.41       57.81      4.61 o 
  -5  -5   1      126.67      121.94      7.42 o 
  -4  -5   1      239.57      256.28      5.12 o 
  -3  -5   1      139.96      154.44      3.73 o 
  -2  -5   1      247.49      275.32      5.92 o 
  -1  -5   1      904.38      887.61     11.73 o 
   0  -5   1      322.07      333.12      4.72 o 
   1  -5   1      120.49      105.99      2.48 o 
   2  -5   1      136.02      136.86      3.25 o 
   3  -5   1       38.85       39.23      2.24 o 
   4  -5   1       79.70       88.19      3.31 o 
   5  -5   1       15.01       15.47      2.37 o 
   6  -5   1        1.35        1.71      2.79 o 
  -7  -4   1        6.34        9.37      3.56 o 
  -6  -4   1       10.09       13.73      3.22 o 
  -5  -4   1       11.90       10.72      2.20 o 
  -4  -4   1      405.13      413.51      7.67 o 
  -3  -4   1        3.71        2.88      0.98 o 
  -2  -4   1       21.12       39.14      2.57 o 
  -1  -4   1     2100.40     2193.90     27.04 o 
   0  -4   1     1098.79     1112.66     15.33 o 
   1  -4   1      161.27      173.26      2.97 o 
   2  -4   1      564.53      627.40      9.09 o 
   3  -4   1      106.47      101.00      2.98 o 
   4  -4   1       49.21       48.39      2.86 o 
   5  -4   1        4.24        2.87      2.03 o 
   6  -4   1        5.14        8.28      2.85 o 
  -7  -3   1        0.47       -2.36      3.04 o 
  -6  -3   1        0.10       -2.48      2.46 o 
  -5  -3   1      152.26      143.64      4.36 o 
  -4  -3   1      273.93      276.48      5.67 o 
  -3  -3   1       68.32       66.18      2.08 o 
  -2  -3   1      820.60      912.57     13.15 o 
  -1  -3   1      375.43      393.93      6.67 o 
   0  -3   1      609.23      600.92      8.89 o 
   1  -3   1      277.84      240.67      3.88 o 
   2  -3   1       77.20       77.19      3.72 o 
   3  -3   1       40.12       41.89      2.40 o 
   4  -3   1      133.53      132.78      4.36 o 
   5  -3   1        3.90       -0.57      1.84 o 
   6  -3   1       11.55       12.62      2.72 o 
  -7  -2   1        2.37        0.99      3.03 o 
  -6  -2   1       52.91       48.41      4.22 o 
  -5  -2   1       72.57       71.58      2.99 o 
  -4  -2   1      218.11      203.24      4.24 o 
  -3  -2   1       11.26        6.47      1.08 o 
  -2  -2   1       47.26       43.80      1.81 o 
  -1  -2   1     1562.58     1586.42     21.61 o 
   0  -2   1     1867.48     1811.18     24.21 o 
   1  -2   1    16065.00    15164.46    338.45 o 
   2  -2   1     3578.15     3501.35     47.52 o 
   3  -2   1       51.21       65.38      2.43 o 
   4  -2   1        6.11        2.02      1.67 o 
   5  -2   1       98.53      110.66      3.93 o 
   6  -2   1        9.26        7.94      2.66 o 
  -7  -1   1        0.02        2.04      3.08 o 
  -6  -1   1      114.06      117.20      5.48 o 
  -5  -1   1       13.51        8.98      1.94 o 
  -4  -1   1      883.41      860.08     12.13 o 
  -3  -1   1      386.44      376.06      5.88 o 
  -2  -1   1      534.01      501.49      6.88 o 
  -1  -1   1       12.31       16.58      0.82 o 
   0  -1   1     1436.33     1454.66     19.42 o 
   1  -1   1      845.79      760.69     15.01 o 
   2  -1   1      478.85      440.94      6.97 o 
   3  -1   1      205.12      202.11      4.28 o 
   4  -1   1       65.96       58.67      3.43 o 
   5  -1   1       53.97       57.21      3.19 o 
   6  -1   1       74.78       75.08      6.09 o 
   7  -1   1        1.61        0.88      3.27 o 
  -7   0   1       27.09       28.18      6.11 o 
  -6   0   1        1.03       -0.52      2.53 o 
  -5   0   1        4.64        3.38      1.89 o 
  -4   0   1       11.10        8.21      1.63 o 
  -3   0   1      705.81      697.87     11.49 o 
  -2   0   1      287.37      264.27      4.45 o 
  -1   0   1      331.61      316.71      4.84 o 
   0   0   1      222.66      230.97      3.39 o 
   1   0   1      106.44       77.02      2.03 o 
   2   0   1      146.94      113.53      3.76 o 
   3   0   1      437.57      398.82      8.33 o 
   4   0   1        0.79       -1.99      1.33 o 
   5   0   1      545.85      556.14     10.05 o 
   6   0   1        8.85        6.50      2.59 o 
   7   0   1        4.52        5.61      3.39 o 
  -6   1   1      139.91      154.05      7.34 o 
  -5   1   1      219.99      215.16      6.21 o 
  -4   1   1       91.44       94.20      5.74 o 
  -3   1   1       28.81       25.84      1.74 o 
  -2   1   1      798.68      683.97     10.06 o 
  -1   1   1       80.54       81.63      1.77 o 
   0   1   1      919.39      936.70     13.17 o 
   1   1   1       12.87       20.80      0.90 o 
   2   1   1      198.56      191.11      3.61 o 
   3   1   1        3.46        0.80      1.22 o 
   4   1   1      161.12      169.36      4.24 o 
   5   1   1      275.79      274.65      6.14 o 
   6   1   1       37.33       36.14      2.97 o 
   7   1   1        8.31        4.07      3.40 o 
  -6   2   1        0.01        0.72      4.40 o 
  -5   2   1      233.14      213.93      6.17 o 
  -4   2   1      312.20      293.35      6.05 o 
  -3   2   1        2.48        0.82      1.06 o 
  -2   2   1      289.85      261.90      6.17 o 
  -1   2   1      308.90      291.93      5.52 o 
   0   2   1      318.32      331.01      3.92 o 
   1   2   1     1370.06     1416.34     22.33 o 
   2   2   1       39.58       48.52      1.80 o 
   3   2   1       89.04       88.35      2.45 o 
   4   2   1      105.57      100.78      3.03 o 
   5   2   1      119.80      122.19      4.00 o 
   6   2   1        5.23        2.48      2.05 o 
   7   2   1        0.78       -1.02      3.14 o 
  -6   3   1        5.65        7.27      9.98 o 
  -5   3   1        1.85        2.28      1.92 o 
  -4   3   1        6.71        3.15      1.64 o 
  -3   3   1       17.34        8.93      1.43 o 
  -2   3   1        2.83        2.78      0.98 o 
  -1   3   1      281.48      262.32      5.04 o 
   0   3   1       13.48       18.91      1.36 o 
   1   3   1       49.87       57.34      2.02 o 
   2   3   1      863.62      850.35     12.51 o 
   3   3   1      432.19      492.50      7.42 o 
   4   3   1       92.14       84.21      2.87 o 
   5   3   1      374.29      355.97      7.24 o 
   6   3   1       64.91       68.07      3.63 o 
   7   3   1       13.68       20.24      3.90 o 
  -6   4   1       68.24       82.56      8.15 o 
  -5   4   1       15.51       15.95      3.18 o 
  -4   4   1        2.91        1.07      1.62 o 
  -3   4   1        1.09        2.06      1.27 o 
  -2   4   1       11.66       19.66      1.47 o 
  -1   4   1      661.04      682.35      9.23 o 
   0   4   1      124.31      126.24      2.50 o 
   1   4   1      488.28      503.20      9.01 o 
   2   4   1     1005.00     1014.51     16.94 o 
   3   4   1        6.98       10.29      1.09 o 
   4   4   1       73.83       85.66      3.23 o 
   5   4   1      390.75      376.46      7.56 o 
   6   4   1      269.49      269.65      6.56 o 
   7   4   1       30.30       31.69      4.48 o 
  -6   5   1        1.59       11.64      5.59 o 
  -5   5   1       61.93       73.49      5.34 o 
  -4   5   1       31.22       29.46      2.26 o 
  -3   5   1       12.00        7.70      1.57 o 
  -2   5   1        1.41        4.04      1.27 o 
  -1   5   1      125.61      141.78      2.93 o 
   0   5   1       61.86       66.45      1.92 o 
   1   5   1        0.03       -0.68      0.74 o 
   2   5   1     1390.00     1496.05     24.46 o 
   3   5   1      391.94      402.75      8.38 o 
   4   5   1       75.63       85.67      3.31 o 
   5   5   1      171.87      174.11      6.49 o 
   6   5   1      130.86      154.91      5.64 o 
   7   5   1       71.10       65.38      5.34 o 
  -5   6   1       42.70       45.20      3.68 o 
  -4   6   1      304.00      292.02      7.52 o 
  -3   6   1       21.59       17.80      1.91 o 
  -2   6   1       61.47       59.35      2.30 o 
  -1   6   1      132.99      123.39      2.93 o 
   0   6   1       36.14       35.19      1.61 o 
   1   6   1      633.39      605.94      8.78 o 
   2   6   1     1215.76     1228.37     20.74 o 
   3   6   1      164.98      158.72      5.39 o 
   4   6   1      157.78      155.25      5.84 o 
   5   6   1       11.47       14.68      2.65 o 
   6   6   1        6.34        6.76      3.00 o 
  -5   7   1        0.16        3.85      2.59 o 
  -4   7   1        4.32        4.00      2.23 o 
  -3   7   1        0.59       -0.94      1.58 o 
  -2   7   1      223.58      227.30      4.61 o 
  -1   7   1      495.62      511.32      7.89 o 
   0   7   1        4.15        4.74      1.13 o 
   1   7   1      225.16      219.53      4.40 o 
   2   7   1      568.09      545.55      9.31 o 
   3   7   1       92.30       94.97      3.75 o 
   4   7   1       38.21       40.90      3.84 o 
   5   7   1      161.66      172.28      8.06 o 
   6   7   1        3.91        7.43      2.84 o 
  -4   8   1      143.30      137.49      5.37 o 
  -3   8   1       36.42       32.28      3.00 o 
  -2   8   1       14.66       10.11      1.90 o 
  -1   8   1       74.20       74.22      2.71 o 
   0   8   1       73.20       82.91      2.72 o 
   1   8   1        3.46        2.45      1.16 o 
   2   8   1      197.50      174.66      4.48 o 
   3   8   1        4.48        8.52      2.36 o 
   4   8   1       16.63       14.71      3.25 o 
   5   8   1        0.04        0.74      2.84 o 
   6   8   1        0.50        1.38      3.28 o 
  -4   9   1       14.52       24.53      3.29 o 
  -3   9   1        9.95       15.03      2.66 o 
  -2   9   1        0.62        2.51      2.01 o 
  -1   9   1      205.10      198.24      5.06 o 
   0   9   1       98.79       98.09      4.43 o 
   1   9   1       27.01       25.25      1.93 o 
   2   9   1        3.19        1.95      1.85 o 
   3   9   1        1.65        2.30      1.48 o 
   4   9   1       27.00       27.32      3.79 o 
   5   9   1       98.60      104.04      6.22 o 
  -3  10   1        8.84       15.35      2.80 o 
  -2  10   1      166.90      161.31      8.13 o 
  -1  10   1       54.95       50.96      3.05 o 
   0  10   1       41.65       46.82      4.05 o 
   1  10   1       33.98       36.70      2.96 o 
   2  10   1       33.36       32.87      3.60 o 
   3  10   1        0.21       -0.79      3.85 o 
   4  10   1        0.58        1.87      3.97 o 
   5  10   1        3.01        6.25      4.27 o 
  -2  11   1      121.53      122.39      6.11 o 
  -1  11   1      107.58      108.11      5.46 o 
   0  11   1       13.17       10.54      2.59 o 
   1  11   1      225.31      215.85      8.03 o 
   2  11   1      236.27      230.52     11.84 o 
   3  11   1        6.03        0.87      3.73 o 
   4  11   1        4.24        2.58      4.26 o 
  -1  12   1       38.33       32.57      5.60 o 
   0  12   1      117.84      107.05      7.91 o 
   1  12   1      150.49      146.03      7.19 o 
   2  12   1       28.48       20.71      3.76 o 
   3  12   1        6.46        8.25      4.74 o 
  -2 -12   2       28.87       19.97      4.14 o 
  -1 -12   2       57.12       55.77      5.43 o 
   0 -12   2       18.05       14.69      4.41 o 
  -3 -11   2        1.84        3.04      3.11 o 
  -2 -11   2        9.02       13.77      3.53 o 
  -1 -11   2       11.04       10.49      3.36 o 
   0 -11   2        0.19       -3.09      2.91 o 
   1 -11   2       11.72       13.00      3.82 o 
   2 -11   2        1.91        0.30      3.44 o 
  -4 -10   2      113.52      115.25      8.97 o 
  -3 -10   2       43.26       47.99      4.45 o 
  -2 -10   2        8.13       11.15      2.95 o 
  -1 -10   2        0.52       -2.73      3.51 o 
   0 -10   2        4.49        3.23      3.23 o 
   1 -10   2       25.85       20.38      3.81 o 
   2 -10   2       16.19       17.22      3.97 o 
   3 -10   2       12.65       14.81      4.86 o 
  -5  -9   2        7.52        6.03      6.82 o 
  -4  -9   2       32.56       29.42      4.95 o 
  -3  -9   2      121.33      117.64      5.59 o 
  -2  -9   2       23.24       16.67      3.04 o 
  -1  -9   2       30.77       37.94      4.79 o 
   0  -9   2      194.51      174.07      6.91 o 
   1  -9   2       17.96       19.60      3.00 o 
   2  -9   2       55.35       64.50      3.47 o 
   3  -9   2        6.36        5.29      3.05 o 
  -5  -8   2       22.33       32.85      8.09 o 
  -4  -8   2       93.07       93.12      5.00 o 
  -3  -8   2       62.97       67.44      4.71 o 
  -2  -8   2       22.48       17.92      3.03 o 
  -1  -8   2      260.96      254.23      8.02 o 
   0  -8   2       47.09       40.87      4.67 o 
   1  -8   2       40.88       39.40      3.04 o 
   2  -8   2        3.29        1.63      1.81 o 
   3  -8   2       51.85       53.42      3.30 o 
   4  -8   2        0.12        0.52      2.39 o 
  -6  -7   2        2.58       12.86      6.67 o 
  -5  -7   2        0.53       -0.29      3.39 o 
  -4  -7   2        0.35       -0.09      1.60 o 
  -3  -7   2       14.57       17.84      2.22 o 
  -2  -7   2       58.36       60.49      4.23 o 
  -1  -7   2        9.32        7.54      2.20 o 
   0  -7   2       51.57       42.08      2.23 o 
   1  -7   2      411.59      407.16      7.62 o 
   2  -7   2      468.04      430.23      7.20 o 
   3  -7   2       15.07       17.71      1.91 o 
   4  -7   2        8.83        5.14      2.06 o 
   5  -7   2       31.07       33.68      4.25 o 
  -6  -6   2        2.50        4.04      5.40 o 
  -5  -6   2        4.67        4.02      3.32 o 
  -4  -6   2        3.66        4.56      1.71 o 
  -3  -6   2      221.65      224.76      5.66 o 
  -2  -6   2       54.68       53.17      4.01 o 
  -1  -6   2        9.20       21.72      2.63 o 
   0  -6   2       22.48       26.80      1.57 o 
   1  -6   2      565.64      547.31      8.81 o 
   2  -6   2      232.15      220.17      4.18 o 
   3  -6   2       55.10       65.04      2.88 o 
   4  -6   2       13.13       14.39      2.17 o 
   5  -6   2       68.06       66.40      5.50 o 
  -6  -5   2        4.76        5.42      3.86 o 
  -5  -5   2        0.09       -2.05      2.16 o 
  -4  -5   2      436.75      436.85      7.39 o 
  -3  -5   2      521.39      534.09      8.81 o 
  -2  -5   2      141.87      148.65      3.61 o 
  -1  -5   2     1850.29     1884.77     30.12 o 
   0  -5   2      361.20      385.02      8.72 o 
   1  -5   2        0.35        0.84      0.83 o 
   2  -5   2      283.03      282.00      4.72 o 
   3  -5   2      154.66      162.48      4.00 o 
   4  -5   2       23.95       26.97      2.35 o 
   5  -5   2        8.16        8.49      2.27 o 
  -6  -4   2        1.70        0.74      3.57 o 
  -5  -4   2        4.87        0.61      2.19 o 
  -4  -4   2       61.20       66.95      2.94 o 
  -3  -4   2      532.79      533.24      8.63 o 
  -2  -4   2     1178.69     1237.33     20.23 o 
  -1  -4   2     1199.02     1232.63     20.07 o 
   0  -4   2      774.73      731.07      9.77 o 
   1  -4   2      496.31      501.95      6.69 o 
   2  -4   2     2862.60     2809.36     35.70 o 
   3  -4   2      427.89      431.83      7.23 o 
   4  -4   2       51.15       50.26      3.39 o 
   5  -4   2       34.29       33.51      2.90 o 
   6  -4   2       16.13       15.51      2.86 o 
  -6  -3   2       67.17       66.56      4.56 o 
  -5  -3   2        9.73        6.07      2.37 o 
  -4  -3   2       30.13       25.04      2.04 o 
  -3  -3   2      568.23      565.33      8.47 o 
  -2  -3   2      711.25      690.96     10.21 o 
  -1  -3   2       86.84       80.38      2.62 o 
   0  -3   2      569.60      578.91      7.77 o 
   1  -3   2     1057.34     1002.46     12.15 o 
   2  -3   2      672.76      690.95      9.81 o 
   3  -3   2       57.21       60.83      2.61 o 
   4  -3   2        0.54        0.78      1.71 o 
   5  -3   2        0.01        1.76      1.95 o 
   6  -3   2        0.08       -0.90      2.84 o 
  -7  -2   2       16.77       22.47      3.84 o 
  -6  -2   2       35.08       36.40      3.74 o 
  -5  -2   2       37.21       40.56      3.25 o 
  -4  -2   2       52.45       50.29      2.45 o 
  -3  -2   2      437.34      506.32      8.16 o 
  -2  -2   2      171.45      142.89      3.20 o 
  -1  -2   2     2016.11     2016.64     31.12 o 
   0  -2   2      399.21      408.03      8.41 o 
   1  -2   2     3343.23     3244.86     47.46 o 
   2  -2   2      126.28      122.75      3.50 o 
   3  -2   2      148.58      187.60      4.22 o 
   4  -2   2       13.68       11.49      3.78 o 
   5  -2   2       11.02        8.27      2.12 o 
   6  -2   2       32.73       33.15      3.36 o 
  -6  -1   2      139.37      144.10      8.73 o 
  -5  -1   2      299.16      314.42      7.83 o 
  -4  -1   2      161.54      146.51      3.50 o 
  -3  -1   2        4.39        1.67      0.84 o 
  -2  -1   2       54.21       51.22      2.43 o 
  -1  -1   2     3110.16     3087.38     46.72 o 
   0  -1   2     1680.83     1775.52     23.78 o 
   1  -1   2     7337.40     7167.00     95.53 o 
   2  -1   2        0.13       -0.06      0.80 o 
   3  -1   2       16.15       11.85      1.72 o 
   4  -1   2      248.39      229.71      5.19 o 
   5  -1   2      121.91      128.26      5.27 o 
   6  -1   2        0.54       -1.78      2.44 o 
  -6   0   2      176.04      194.47     10.20 o 
  -5   0   2        2.70        3.05      2.16 o 
  -4   0   2       10.29        5.11      2.17 o 
  -3   0   2      145.92      157.80      3.41 o 
  -2   0   2       44.25       42.88      1.79 o 
  -1   0   2      359.29      377.63      6.50 o 
   0   0   2      783.57      829.14     12.00 o 
   1   0   2     1266.10     1166.10     26.59 o 
   2   0   2      410.16      367.93      5.97 o 
   3   0   2       90.45       90.37      4.34 o 
   4   0   2       81.71       87.54      3.28 o 
   5   0   2      248.92      244.00      5.78 o 
   6   0   2      260.68      256.21      7.04 o 
   7   0   2        0.22       -1.56      3.25 o 
  -6   1   2       14.70       15.61      3.48 o 
  -5   1   2       25.94       28.44      3.97 o 
  -4   1   2      209.74      189.26      4.43 o 
  -3   1   2       80.77      104.04      2.68 o 
  -2   1   2       59.34       70.55      1.85 o 
  -1   1   2      505.03      537.01      7.97 o 
   0   1   2      729.77      732.35     10.26 o 
   1   1   2     1520.82     1413.09     19.43 o 
   2   1   2      199.53      178.42      3.86 o 
   3   1   2      140.24      113.63      2.90 o 
   4   1   2       69.65       74.42      2.87 o 
   5   1   2      126.79      129.46      4.54 o 
   6   1   2      280.47      288.14      7.52 o 
   7   1   2       27.19       29.82      4.28 o 
  -6   2   2        1.33        1.83      5.07 o 
  -5   2   2      340.43      330.74      8.25 o 
  -4   2   2      521.68      498.46      8.78 o 
  -3   2   2      283.98      299.33      5.55 o 
  -2   2   2      677.54      703.23     10.53 o 
  -1   2   2     2256.19     2285.37     56.23 o 
   0   2   2     4398.59     4333.65     49.18 o 
   1   2   2     8236.55     7958.87    110.18 o 
   2   2   2      847.19      818.34     11.82 o 
   3   2   2       52.15       51.15      2.24 o 
   4   2   2      176.80      165.64      3.77 o 
   5   2   2        6.20        2.59      1.96 o 
   6   2   2       24.66       28.81      2.87 o 
   7   2   2       69.23       69.51      7.56 o 
  -6   3   2      123.99      127.10      6.45 o 
  -5   3   2        0.28       -0.49      2.32 o 
  -4   3   2        2.05       -0.68      1.46 o 
  -3   3   2       54.50       45.41      2.20 o 
  -2   3   2       54.21       56.21      1.95 o 
  -1   3   2       18.83       34.48      3.83 o 
   0   3   2      570.05      609.21      8.40 o 
   1   3   2        0.60       -1.38      1.10 o 
   2   3   2      445.10      384.21      6.40 o 
   3   3   2     1241.68     1266.89     18.06 o 
   4   3   2      467.79      481.98      8.47 o 
   5   3   2      158.40      157.14      4.60 o 
   6   3   2       55.11       52.42      3.42 o 
   7   3   2        3.11       -0.28      2.82 o 
  -6   4   2       11.17       18.61      5.02 o 
  -5   4   2        0.61        0.12      2.28 o 
  -4   4   2       29.53       26.20      3.30 o 
  -3   4   2      113.58      109.75      3.34 o 
  -2   4   2      120.86      155.30      3.15 o 
  -1   4   2      699.40      682.01      9.15 o 
   0   4   2      630.33      606.62      8.26 o 
   1   4   2       12.64        8.78      1.33 o 
   2   4   2      634.18      619.66     11.03 o 
   3   4   2      426.29      396.27      7.08 o 
   4   4   2       14.91       16.68      2.05 o 
   5   4   2       49.76       50.71      3.10 o 
   6   4   2        4.80        0.63      2.23 o 
   7   4   2        3.74        2.14      2.70 o 
  -6   5   2       22.10       24.25      4.35 o 
  -5   5   2        0.13        4.00      2.66 o 
  -4   5   2       58.32       66.65      4.92 o 
  -3   5   2      181.70      181.99      3.95 o 
  -2   5   2      134.93      150.54      5.83 o 
  -1   5   2       25.38       23.25      1.31 o 
   0   5   2     1011.45     1049.45     13.76 o 
   1   5   2      145.49      124.44      3.45 o 
   2   5   2        0.38       -0.61      0.69 o 
   3   5   2       47.73       42.41      3.14 o 
   4   5   2       67.68       62.11      3.44 o 
   5   5   2        0.01       -1.92      1.94 o 
   6   5   2       18.83       19.95      3.11 o 
   7   5   2        3.01        0.20      2.87 o 
  -5   6   2       28.91       32.15      5.41 o 
  -4   6   2       18.33       18.35      3.23 o 
  -3   6   2      283.32      263.05      6.66 o 
  -2   6   2      187.20      180.29      4.53 o 
  -1   6   2       35.88       51.63      1.98 o 
   0   6   2       19.33       25.80      1.75 o 
   1   6   2      451.01      423.45      6.67 o 
   2   6   2      227.00      207.28      5.27 o 
   3   6   2      116.42      117.28      4.58 o 
   4   6   2        0.93       -3.04      2.03 o 
   5   6   2       41.64       37.35      3.42 o 
   6   6   2        0.09        4.14      2.63 o 
  -5   7   2       19.49       25.13      3.84 o 
  -4   7   2       21.60       23.26      2.86 o 
  -3   7   2       93.89       87.43      3.96 o 
  -2   7   2      268.87      276.68      5.14 o 
  -1   7   2        2.54        0.59      1.17 o 
   0   7   2        1.15        0.79      1.06 o 
   1   7   2      154.98      152.50      3.60 o 
   2   7   2      437.90      413.41      7.65 o 
   3   7   2      109.40      120.77      4.16 o 
   4   7   2       44.95       43.53      3.96 o 
   5   7   2       28.13       21.03      3.45 o 
   6   7   2       13.08       12.33      3.53 o 
  -4   8   2       22.91       23.54      3.32 o 
  -3   8   2      300.71      292.15      7.63 o 
  -2   8   2      120.94      125.15      4.56 o 
  -1   8   2      219.52      210.29      5.05 o 
   0   8   2      208.95      226.82      4.53 o 
   1   8   2        7.20        5.60      1.39 o 
   2   8   2      122.13      124.15      3.82 o 
   3   8   2       12.56       15.02      3.48 o 
   4   8   2       14.43       21.01      3.36 o 
   5   8   2        7.72        5.94      3.22 o 
   6   8   2       28.42       27.05      4.27 o 
  -4   9   2        3.89        7.91      2.71 o 
  -3   9   2       55.08       56.16      3.85 o 
  -2   9   2      310.06      323.92      8.34 o 
  -1   9   2      257.90      260.31      5.96 o 
   0   9   2      228.98      228.57      5.45 o 
   1   9   2       39.53       39.11      2.27 o 
   2   9   2      158.32      149.50      5.60 o 
   3   9   2      139.35      135.20      4.91 o 
   4   9   2       85.66      103.12      8.20 o 
   5   9   2      144.04      153.14      8.61 o 
   6   9   2       43.75       50.77      6.55 o 
  -3  10   2       14.90       14.98      2.86 o 
  -2  10   2      134.02      136.35      5.18 o 
  -1  10   2        6.98        5.46      2.08 o 
   0  10   2      103.75       96.11      3.74 o 
   1  10   2        5.94        5.66      1.66 o 
   2  10   2      380.64      372.85      7.91 o 
   3  10   2        3.11        3.56      2.20 o 
   4  10   2       32.71       39.11      7.35 o 
   5  10   2        1.27        6.80      3.65 o 
  -2  11   2       14.35       13.72      3.35 o 
  -1  11   2        6.61        4.67      2.84 o 
   0  11   2       10.35        8.29      2.43 o 
   1  11   2       28.09       32.61      3.50 o 
   2  11   2       71.44       76.95      4.90 o 
   3  11   2       37.89       36.54      5.47 o 
   4  11   2       25.13       32.41      7.86 o 
  -1  12   2       15.90       13.87      3.76 o 
   0  12   2       18.17       14.72      3.26 o 
   1  12   2      194.09      200.27      8.09 o 
   2  12   2      107.90      100.79      5.95 o 
   3  12   2       22.94       26.97      5.33 o 
  -3 -11   3        5.21        2.81      2.97 o 
  -2 -11   3        2.62       -0.15      3.02 o 
  -1 -11   3        0.42        2.79      3.13 o 
   0 -11   3       36.03       43.28      5.30 o 
   1 -11   3      188.70      172.25      8.03 o 
  -4 -10   3        6.01        8.68      4.72 o 
  -3 -10   3       50.71       50.26      6.24 o 
  -2 -10   3      235.59      216.19      8.25 o 
  -1 -10   3        0.39       -0.16      2.58 o 
   0 -10   3       73.25       74.67      7.09 o 
   1 -10   3      235.57      228.84      8.79 o 
   2 -10   3       32.24       32.04      4.39 o 
  -5  -9   3        3.74        5.87      7.30 o 
  -4  -9   3       30.90       29.47      3.70 o 
  -3  -9   3      222.32      211.09      7.77 o 
  -2  -9   3      101.56      107.18      8.89 o 
  -1  -9   3        3.50        6.79      2.57 o 
   0  -9   3        0.48        1.63      2.31 o 
   1  -9   3      111.90      111.60      6.01 o 
   2  -9   3      113.43      111.94      7.61 o 
   3  -9   3       47.51       41.97      3.85 o 
  -5  -8   3        7.61       12.54      6.98 o 
  -4  -8   3      102.73       99.03      5.22 o 
  -3  -8   3      232.35      250.94      8.10 o 
  -2  -8   3      284.52      291.88      8.95 o 
  -1  -8   3        0.33       -1.11      1.84 o 
   0  -8   3        4.93        3.88      2.33 o 
   1  -8   3        0.03       -1.71      2.13 o 
   2  -8   3        6.76        6.07      2.06 o 
   3  -8   3       22.31       25.63      4.65 o 
   4  -8   3       18.94       10.48      2.92 o 
  -5  -7   3       21.74       22.85      7.30 o 
  -4  -7   3      106.49      105.76      8.77 o 
  -3  -7   3       19.46       22.51      3.17 o 
  -2  -7   3      702.01      667.34     15.42 o 
  -1  -7   3      102.75      105.22      4.92 o 
   0  -7   3      172.48      161.30      5.31 o 
   1  -7   3      335.18      320.76      7.62 o 
   2  -7   3      142.00      142.56      4.64 o 
   3  -7   3        0.36       -2.71      1.81 o 
   4  -7   3        1.28        2.20      2.74 o 
  -6  -6   3       14.93       15.73      4.84 o 
  -5  -6   3       21.64       28.76      4.01 o 
  -4  -6   3       83.35       91.42      3.76 o 
  -3  -6   3       25.70       37.31      2.53 o 
  -2  -6   3      889.76      879.99     18.81 o 
  -1  -6   3      511.77      510.47     12.11 o 
   0  -6   3       13.76       22.92      1.63 o 
   1  -6   3      453.39      404.26      9.30 o 
   2  -6   3      653.01      654.20      9.58 o 
   3  -6   3      489.90      545.47     16.66 o 
   4  -6   3       38.80       32.50      2.59 o 
   5  -6   3        2.79        2.73      2.32 o 
  -6  -5   3       22.90       32.87     10.87 o 
  -5  -5   3       26.31       40.46      4.23 o 
  -4  -5   3       68.28       73.36      3.16 o 
  -3  -5   3      125.83      122.34      3.90 o 
  -2  -5   3      703.68      711.17     12.56 o 
  -1  -5   3      167.87      161.55      4.45 o 
   0  -5   3       26.16       23.84      1.84 o 
   1  -5   3       98.06       83.61      2.26 o 
   2  -5   3      365.48      367.57      7.84 o 
   3  -5   3      266.36      263.56      6.08 o 
   4  -5   3        0.67        2.72      1.77 o 
   5  -5   3        0.55        4.60      2.22 o 
  -6  -4   3       48.32       60.04      9.44 o 
  -5  -4   3       94.76      100.77      4.29 o 
  -4  -4   3       11.19        8.61      2.20 o 
  -3  -4   3       48.37       52.79      2.14 o 
  -2  -4   3       53.69       48.64      2.04 o 
  -1  -4   3      371.66      377.68      7.74 o 
   0  -4   3      423.09      427.00      7.23 o 
   1  -4   3       42.67       43.22      1.58 o 
   2  -4   3      758.12      740.37     10.61 o 
   3  -4   3      126.88      132.93      3.54 o 
   4  -4   3       29.62       25.15      2.29 o 
   5  -4   3       49.90       50.78      3.36 o 
   6  -4   3       17.49       22.04      3.48 o 
  -6  -3   3      173.92      169.30      9.34 o 
  -5  -3   3      718.52      718.11     13.90 o 
  -4  -3   3      195.04      180.11      5.16 o 
  -3  -3   3        5.23        7.59      1.09 o 
  -2  -3   3      145.84      137.36      2.71 o 
  -1  -3   3        3.04        7.01      1.20 o 
   0  -3   3      110.75      157.55      3.43 o 
   1  -3   3      914.54      912.74     11.15 o 
   2  -3   3     1585.49     1668.79     21.77 o 
   3  -3   3      392.61      378.39      7.03 o 
   4  -3   3       45.42       42.74      2.77 o 
   5  -3   3       25.07       23.88      2.57 o 
   6  -3   3       81.17       82.29      4.74 o 
  -6  -2   3       55.80       56.59      7.43 o 
  -5  -2   3      473.24      491.03     10.50 o 
  -4  -2   3       63.41       70.31      3.29 o 
  -3  -2   3      168.65      181.61      4.54 o 
  -2  -2   3        9.02       15.54      1.49 o 
  -1  -2   3        4.36        8.65      1.34 o 
   0  -2   3      173.70      187.37      3.59 o 
   1  -2   3      395.75      366.24      5.45 o 
   2  -2   3      358.28      376.58      6.42 o 
   3  -2   3        0.80       -1.58      1.17 o 
   4  -2   3      256.01      238.51      5.69 o 
   5  -2   3       42.23       43.85      3.65 o 
   6  -2   3        4.81        4.59      2.66 o 
  -6  -1   3        1.99        3.58      2.77 o 
  -5  -1   3       45.84       47.64      3.36 o 
  -4  -1   3       30.75       27.82      2.93 o 
  -3  -1   3       91.07       93.05      3.23 o 
  -2  -1   3        2.25        2.15      0.73 o 
  -1  -1   3        8.98       10.66      0.87 o 
   0  -1   3        0.56        0.56      0.60 o 
   1  -1   3        8.15        6.06      0.88 o 
   2  -1   3       82.92       67.34      2.12 o 
   3  -1   3       52.73       42.61      2.11 o 
   4  -1   3      329.71      301.96      6.86 o 
   5  -1   3       11.09        7.99      2.13 o 
   6  -1   3       13.06        7.61      3.69 o 
  -6   0   3        6.43        9.77      3.22 o 
  -5   0   3        0.54       -1.02      1.98 o 
  -4   0   3        4.94        1.58      1.67 o 
  -3   0   3      136.58      145.52      3.97 o 
  -2   0   3       96.01       94.18      3.36 o 
  -1   0   3     1368.60     1304.78     16.84 o 
   0   0   3      370.16      389.37      6.08 o 
   1   0   3      105.47       97.92      3.13 o 
   2   0   3      848.98      813.03     12.02 o 
   3   0   3      888.98      826.14     12.65 o 
   4   0   3       84.88       80.61      2.95 o 
   5   0   3       20.47       17.29      2.60 o 
   6   0   3       36.88       38.53      3.53 o 
   7   0   3       50.19       56.64      4.56 o 
  -6   1   3       48.15       48.68      5.10 o 
  -5   1   3      377.79      388.57      9.07 o 
  -4   1   3        8.10        9.95      1.91 o 
  -3   1   3       86.74       85.51      5.86 o 
  -2   1   3      340.01      332.20      6.46 o 
  -1   1   3       35.79       31.91      1.20 o 
   0   1   3        5.28        4.85      0.64 o 
   1   1   3       69.53       76.29      2.21 o 
   2   1   3        9.40        7.97      0.91 o 
   3   1   3      261.64      232.10      5.20 o 
   4   1   3      762.26      733.23     13.00 o 
   5   1   3      195.62      207.33      6.23 o 
   6   1   3       79.49       86.86      4.58 o 
   7   1   3       57.52       54.85      4.02 o 
  -6   2   3       42.74       36.65      4.28 o 
  -5   2   3       87.70       87.00      6.70 o 
  -4   2   3      162.06      162.74      6.56 o 
  -3   2   3        0.17        0.24      0.93 o 
  -2   2   3       51.89       53.15      2.10 o 
  -1   2   3       13.75       31.87      1.60 o 
   0   2   3     2303.18     2350.94     32.05 o 
   1   2   3     9788.60     9452.83    127.11 o 
   2   2   3      104.36       92.29      2.61 o 
   3   2   3        1.29       -1.79      1.28 o 
   4   2   3      911.34      906.40     15.48 o 
   5   2   3       12.35        8.49      2.12 o 
   6   2   3       69.35       73.40      3.96 o 
   7   2   3       22.45       17.68      3.14 o 
  -6   3   3        2.99        2.07      5.20 o 
  -5   3   3       50.94       51.11      4.34 o 
  -4   3   3      307.11      282.18     13.65 o 
  -3   3   3       36.14       34.42      1.94 o 
  -2   3   3      123.50      111.15      3.32 o 
  -1   3   3       45.66       49.88      2.63 o 
   0   3   3      583.62      571.48      7.39 o 
   1   3   3     2114.63     2054.65     41.07 o 
   2   3   3       26.93       36.71      2.31 o 
   3   3   3        3.65        3.55      1.36 o 
   4   3   3      128.05      126.01      5.16 o 
   5   3   3       63.49       60.83      3.29 o 
   6   3   3       60.05       61.72      3.59 o 
   7   3   3       11.63       12.68      2.91 o 
  -6   4   3        4.92        3.07      4.80 o 
  -5   4   3       19.94       20.52      3.28 o 
  -4   4   3      390.60      400.28     22.70 o 
  -3   4   3      706.81      710.64     11.50 o 
  -2   4   3      563.71      600.89     11.00 o 
  -1   4   3      501.12      485.97      9.04 o 
   0   4   3      183.76      182.76      4.26 o 
   1   4   3       47.57       68.89      2.67 o 
   2   4   3        3.38       -1.13      0.75 o 
   3   4   3        6.27       11.57      1.68 o 
   4   4   3        0.38       -0.54      1.64 o 
   5   4   3       57.34       55.46      3.26 o 
   6   4   3        1.95       -0.66      2.16 o 
   7   4   3        1.06        3.31      2.69 o 
  -5   5   3       12.52       21.84      6.15 o 
  -4   5   3        4.77        7.58      2.17 o 
  -3   5   3      396.55      402.68     11.43 o 
  -2   5   3      560.46      549.51     10.60 o 
  -1   5   3        4.87        6.72      1.37 o 
   0   5   3       76.36      120.75      3.11 o 
   1   5   3      358.32      333.98      6.61 o 
   2   5   3       49.67       65.78      2.65 o 
   3   5   3        3.61        9.84      2.15 o 
   4   5   3       70.11       82.18      3.57 o 
   5   5   3       66.93       70.80      4.00 o 
   6   5   3        5.43        4.61      2.41 o 
   7   5   3        3.61        7.75      2.83 o 
  -5   6   3       63.09       64.30      4.99 o 
  -4   6   3        3.71        2.86      1.99 o 
  -3   6   3       29.44       31.01      2.80 o 
  -2   6   3      445.87      436.73      7.60 o 
  -1   6   3       63.89       66.46      3.42 o 
   0   6   3        2.20        0.12      2.18 o 
   1   6   3      585.94      589.33     11.45 o 
   2   6   3        7.15        6.67      1.50 o 
   3   6   3      236.52      254.49      6.18 o 
   4   6   3        5.64        1.43      2.33 o 
   5   6   3        1.25        0.75      2.24 o 
   6   6   3       35.77       34.43      3.68 o 
  -5   7   3       14.30       19.56      3.70 o 
  -4   7   3       11.32       13.57      2.93 o 
  -3   7   3       44.20       46.86      3.31 o 
  -2   7   3      163.02      171.83      5.66 o 
  -1   7   3      508.25      532.15      9.28 o 
   0   7   3      281.14      318.01      5.42 o 
   1   7   3      395.04      392.09      8.02 o 
   2   7   3       73.42       76.48      2.97 o 
   3   7   3       13.84       13.75      1.83 o 
   4   7   3       16.63        5.79      3.31 o 
   5   7   3       13.81       10.28      3.20 o 
   6   7   3       29.51       32.07      4.42 o 
  -4   8   3       36.78       42.23      4.74 o 
  -3   8   3       35.36       36.50      3.22 o 
  -2   8   3      134.58      128.86      4.83 o 
  -1   8   3       73.11       81.16      3.95 o 
   0   8   3       19.03       16.10      1.99 o 
   1   8   3        0.31       -1.28      1.08 o 
   2   8   3       13.00       15.24      1.90 o 
   3   8   3       87.41       96.62      5.34 o 
   4   8   3        0.14       -1.43      2.54 o 
   5   8   3       26.56       27.93      4.00 o 
   6   8   3       15.96       17.52      4.03 o 
  -4   9   3        3.51        8.41      2.70 o 
  -3   9   3        0.06        1.22      2.25 o 
  -2   9   3       14.84       11.20      2.51 o 
  -1   9   3       19.98       22.62      2.79 o 
   0   9   3        4.43        2.44      1.59 o 
   1   9   3        7.77        8.67      1.74 o 
   2   9   3      123.57      113.74      3.62 o 
   3   9   3      232.39      234.92      6.64 o 
   4   9   3       37.97       44.28      4.35 o 
   5   9   3      130.96      148.54      7.23 o 
   6   9   3       26.77       24.65      4.49 o 
  -3  10   3        0.76        3.74      2.45 o 
  -2  10   3       14.78       16.17      2.76 o 
  -1  10   3       34.26       39.31      3.55 o 
   0  10   3       79.36       82.38      5.19 o 
   1  10   3       48.26       49.37      3.02 o 
   2  10   3      515.10      501.38      9.83 o 
   3  10   3      313.46      286.69      7.93 o 
   4  10   3       95.85      103.10      6.15 o 
   5  10   3        1.91        0.14      3.48 o 
  -2  11   3        3.06        7.37      2.63 o 
  -1  11   3      108.24      112.30      8.93 o 
   0  11   3       94.28       99.90      4.54 o 
   1  11   3       99.31      102.63      4.33 o 
   2  11   3       56.68       56.65      3.30 o 
   3  11   3      100.38       98.25     10.65 o 
   4  11   3       45.70       46.23      3.99 o 
  -1  12   3       79.58       78.25      7.40 o 
   0  12   3       13.27       26.38      4.65 o 
   1  12   3       57.30       56.32      7.44 o 
   2  12   3        1.48        2.22      2.19 o 
   3  12   3       48.10       52.99     10.08 o 
  -2 -11   4      204.70      187.50      8.88 o 
  -1 -11   4       78.69       68.45      5.90 o 
   0 -11   4       54.74       53.29      5.44 o 
  -3 -10   4      105.66      111.07      6.23 o 
  -2 -10   4      237.38      217.79      8.48 o 
  -1 -10   4      195.68      190.08     12.24 o 
   0 -10   4        0.93        1.09      2.87 o 
   1 -10   4        0.89        3.69      4.07 o 
   2 -10   4        9.51       10.37      3.84 o 
  -4  -9   4       43.10       49.36      5.84 o 
  -3  -9   4        2.76        3.12      2.46 o 
  -2  -9   4       21.11       27.79      3.61 o 
  -1  -9   4       95.35      100.41      5.67 o 
   0  -9   4       30.36       29.59      3.86 o 
   1  -9   4      126.64      121.90      6.38 o 
   2  -9   4       38.14       40.99      4.99 o 
   3  -9   4        0.20        0.11      3.33 o 
  -5  -8   4        0.98       14.76      7.46 o 
  -4  -8   4       62.55       73.19      8.01 o 
  -3  -8   4       42.90       44.71      5.04 o 
  -2  -8   4       29.26       28.41      3.42 o 
  -1  -8   4       87.83       94.06      5.11 o 
   0  -8   4      304.96      297.30      9.80 o 
   1  -8   4       14.26       13.99      3.64 o 
   2  -8   4       13.63       14.91      3.44 o 
   3  -8   4        8.07        4.61      2.89 o 
   4  -8   4      169.24      186.33      8.07 o 
  -5  -7   4       51.54       70.29      7.70 o 
  -4  -7   4        4.49        2.16      2.59 o 
  -3  -7   4        8.13        5.84      2.27 o 
  -2  -7   4       34.99       30.28      3.36 o 
  -1  -7   4      219.56      204.03      7.11 o 
   0  -7   4        1.37        0.97      1.99 o 
   1  -7   4       30.23       19.31      4.40 o 
   2  -7   4        0.01       -2.55      1.70 o 
   3  -7   4       40.12       39.21      4.51 o 
   4  -7   4       69.11       61.87      3.98 o 
  -6  -6   4       60.23       65.86     10.16 o 
  -5  -6   4       56.43       52.13      6.82 o 
  -4  -6   4        1.28        1.09      2.16 o 
  -3  -6   4      109.63      103.54      4.75 o 
  -2  -6   4       57.39       53.57      3.62 o 
  -1  -6   4        0.09        0.06      1.73 o 
   0  -6   4       17.27       25.16      3.80 o 
   1  -6   4      182.65      172.06      4.39 o 
   2  -6   4       73.00       68.03      3.25 o 
   3  -6   4      284.08      286.86      5.44 o 
   4  -6   4       82.53       87.69      5.19 o 
   5  -6   4        2.32        0.06      2.65 o 
  -6  -5   4       30.25       29.36      5.02 o 
  -5  -5   4       48.95       44.14      4.48 o 
  -4  -5   4      608.71      611.29     12.83 o 
  -3  -5   4     1070.01     1019.38     29.39 o 
  -2  -5   4        2.63       -1.39      1.46 o 
  -1  -5   4      146.73      163.15      5.55 o 
   0  -5   4        0.79        2.85      1.49 o 
   1  -5   4        1.02       -0.69      1.25 o 
   2  -5   4      866.23      822.26     11.01 o 
   3  -5   4     1141.24     1129.85     16.15 o 
   4  -5   4      101.06      105.59      4.29 o 
   5  -5   4        4.42        6.99      2.39 o 
  -6  -4   4       12.40       10.80      4.04 o 
  -5  -4   4       35.35       39.74      4.05 o 
  -4  -4   4      328.54      333.35      8.15 o 
  -3  -4   4      214.41      214.46      5.13 o 
  -2  -4   4        0.19       -0.94      1.05 o 
  -1  -4   4      155.57      139.24      3.98 o 
   0  -4   4        1.68        5.51      1.32 o 
   1  -4   4       36.23       38.78      1.92 o 
   2  -4   4      343.78      333.70      5.35 o 
   3  -4   4      117.75      115.80      3.44 o 
   4  -4   4       59.53       69.23      3.19 o 
   5  -4   4      124.44      130.03      5.35 o 
   6  -4   4       64.57       69.18      4.73 o 
  -6  -3   4       24.30       23.98      4.36 o 
  -5  -3   4       66.25       64.44      3.77 o 
  -4  -3   4      122.10      117.34      4.20 o 
  -3  -3   4      280.33      268.39      4.74 o 
  -2  -3   4      257.51      256.18      4.83 o 
  -1  -3   4      161.62      175.61      3.99 o 
   0  -3   4     1608.70     1703.01     23.78 o 
   1  -3   4        2.38        1.26      0.84 o 
   2  -3   4      166.45      178.82      3.72 o 
   3  -3   4      381.32      367.51      6.47 o 
   4  -3   4      109.18      106.50      3.92 o 
   5  -3   4       15.13       16.21      2.50 o 
   6  -3   4        1.91        1.30      2.78 o 
  -6  -2   4       14.36       14.21      2.93 o 
  -5  -2   4        8.13        3.82      3.64 o 
  -4  -2   4       61.42       56.55      5.86 o 
  -3  -2   4       33.49       42.63      2.29 o 
  -2  -2   4        4.72        5.10      0.87 o 
  -1  -2   4      256.96      286.26      4.76 o 
   0  -2   4     2831.43     2930.32     35.61 o 
   1  -2   4       11.32       10.80      1.02 o 
   2  -2   4        0.25        0.33      0.94 o 
   3  -2   4      156.74      157.02      4.29 o 
   4  -2   4      209.68      201.72      5.03 o 
   5  -2   4        3.32        4.09      2.03 o 
   6  -2   4       18.79       14.19      3.15 o 
  -6  -1   4        0.92        4.51      4.96 o 
  -5  -1   4        2.10       -0.85      2.73 o 
  -4  -1   4       48.43       51.42      4.54 o 
  -3  -1   4        2.17        2.75      1.28 o 
  -2  -1   4        0.87        0.09      0.65 o 
  -1  -1   4      677.29      717.13      9.37 o 
   0  -1   4       63.68       57.32      1.45 o 
   1  -1   4       34.01       27.43      1.35 o 
   2  -1   4        1.33        0.03      0.88 o 
   3  -1   4        0.14       -0.84      1.13 o 
   4  -1   4      153.52      163.17      4.81 o 
   5  -1   4      161.42      146.51      5.10 o 
   6  -1   4        0.27        1.68      2.61 o 
  -6   0   4        9.01        2.16      5.97 o 
  -5   0   4      131.96      134.39      4.94 o 
  -4   0   4       93.43       97.60      4.19 o 
  -3   0   4        6.13        9.46      1.51 o 
  -2   0   4     1038.81     1214.36     19.72 o 
  -1   0   4       26.23       43.74      1.48 o 
   0   0   4     1280.13     1292.46     15.21 o 
   1   0   4        0.44        0.30      0.75 o 
   2   0   4      200.26      173.95      3.68 o 
   3   0   4      448.66      453.24      7.81 o 
   4   0   4       86.26       89.81      3.13 o 
   5   0   4      133.15      135.77      4.89 o 
   6   0   4       11.09        4.35      2.62 o 
  -6   1   4        1.14        5.03      2.97 o 
  -5   1   4       10.71        7.97      3.32 o 
  -4   1   4      180.12      196.74      7.63 o 
  -3   1   4      687.05      638.85     11.73 o 
  -2   1   4        8.54        9.60      1.30 o 
  -1   1   4       68.60       78.36      2.12 o 
   0   1   4     1026.55      960.61     10.49 o 
   1   1   4       17.82       21.62      1.40 o 
   2   1   4      191.71      180.87      3.74 o 
   3   1   4       26.90       25.53      1.59 o 
   4   1   4        4.35        3.32      1.25 o 
   5   1   4        0.01       -2.53      2.06 o 
   6   1   4       30.93       27.17      3.35 o 
   7   1   4        1.75        2.21      2.92 o 
  -6   2   4      118.93      133.53      7.79 o 
  -5   2   4       24.04       25.89      3.86 o 
  -4   2   4        1.72        3.13      1.74 o 
  -3   2   4      451.77      470.89      9.24 o 
  -2   2   4     1406.07     1461.91     34.40 o 
  -1   2   4      685.14      789.83     11.34 o 
   0   2   4      847.03      877.05      9.91 o 
   1   2   4     3684.96     3626.73     49.73 o 
   2   2   4      210.17      214.14      3.87 o 
   3   2   4       57.19       64.79      2.87 o 
   4   2   4        1.01        2.45      1.87 o 
   5   2   4        0.05       -2.25      2.06 o 
   6   2   4      224.94      208.59      7.94 o 
   7   2   4       38.65       29.32      3.62 o 
  -6   3   4       68.89       67.86      5.46 o 
  -5   3   4       51.04       56.70      4.52 o 
  -4   3   4      400.06      384.47     12.10 o 
  -3   3   4      523.86      526.49     10.02 o 
  -2   3   4      351.27      359.44      8.06 o 
  -1   3   4      618.59      619.08     14.00 o 
   0   3   4      670.08      707.90      9.88 o 
   1   3   4      434.08      453.62      7.58 o 
   2   3   4       44.56       55.28      2.48 o 
   3   3   4       52.13       62.95      2.78 o 
   4   3   4        9.93        3.80      1.81 o 
   5   3   4       37.19       38.54      3.35 o 
   6   3   4      148.61      157.63      5.89 o 
   7   3   4       24.02       22.56      3.32 o 
  -6   4   4       28.62       34.17      4.48 o 
  -5   4   4      115.41      106.68      5.67 o 
  -4   4   4      574.50      565.68     13.99 o 
  -3   4   4      295.60      304.44      6.99 o 
  -2   4   4       88.67      101.60      3.46 o 
  -1   4   4      613.71      632.34     11.38 o 
   0   4   4      308.75      289.83      4.97 o 
   1   4   4      630.82      651.54     11.81 o 
   2   4   4      294.72      285.07      5.63 o 
   3   4   4        0.01       -2.08      1.49 o 
   4   4   4      200.88      212.00      5.32 o 
   5   4   4      113.23      124.86      4.35 o 
   6   4   4        2.94        1.04      2.31 o 
   7   4   4        3.09        3.40      2.74 o 
  -5   5   4        4.06        3.32      2.75 o 
  -4   5   4        6.94        5.97      2.60 o 
  -3   5   4        4.52        2.99      1.74 o 
  -2   5   4       10.55        4.78      2.54 o 
  -1   5   4       12.31       18.22      1.89 o 
   0   5   4      883.94      928.58     14.12 o 
   1   5   4      826.76      890.47     13.81 o 
   2   5   4       41.61       40.29      3.72 o 
   3   5   4      160.83      151.23      4.86 o 
   4   5   4        4.67        6.91      2.27 o 
   5   5   4        0.80        1.80      2.09 o 
   6   5   4       65.83       77.09      4.24 o 
  -5   6   4        5.19        5.58      4.22 o 
  -4   6   4       21.69       24.16      3.44 o 
  -3   6   4       52.19       63.47      6.73 o 
  -2   6   4       13.14       13.11      3.11 o 
  -1   6   4       18.09       22.86      2.22 o 
   0   6   4        0.19        1.72      1.11 o 
   1   6   4       25.27       31.12      2.11 o 
   2   6   4       12.74       12.30      1.87 o 
   3   6   4       30.24       34.69      3.26 o 
   4   6   4      376.09      379.38     10.41 o 
   5   6   4       43.36       33.15      3.94 o 
   6   6   4       38.34       40.69      4.42 o 
  -5   7   4        2.48        5.86      3.11 o 
  -4   7   4       53.89       60.60      4.78 o 
  -3   7   4        0.56        0.09      2.65 o 
  -2   7   4      110.12      114.01      5.74 o 
  -1   7   4        3.12       -0.08      1.62 o 
   0   7   4        0.93        0.66      1.29 o 
   1   7   4       10.64        8.98      1.76 o 
   2   7   4        2.69        2.24      1.30 o 
   3   7   4       38.52       44.22      3.82 o 
   4   7   4      140.43      149.16      6.34 o 
   5   7   4       11.71       12.31      3.34 o 
   6   7   4       38.43       32.96      5.76 o 
  -4   8   4       37.06       40.81      4.33 o 
  -3   8   4      131.42      136.27      5.21 o 
  -2   8   4        5.73        3.04      2.66 o 
  -1   8   4      207.51      207.46      6.03 o 
   0   8   4       10.00        9.14      1.70 o 
   1   8   4        5.35        5.58      1.40 o 
   2   8   4      306.90      298.33      6.78 o 
   3   8   4     1482.19     1429.93     28.28 o 
   4   8   4      360.65      350.80     19.20 o 
   5   8   4       67.78       75.64      5.49 o 
   6   8   4       13.42       16.66      4.18 o 
  -4   9   4       29.38       27.38      6.71 o 
  -3   9   4      109.69      109.94      5.17 o 
  -2   9   4       27.94       35.41      4.76 o 
  -1   9   4      252.85      265.83      9.76 o 
   0   9   4      185.34      183.77      4.92 o 
   1   9   4        2.33        2.15      1.52 o 
   2   9   4      369.53      356.80      9.17 o 
   3   9   4      382.02      355.41      8.69 o 
   4   9   4       48.66       53.16      5.42 o 
   5   9   4       61.56       66.83      5.43 o 
  -3  10   4       91.89       90.67      7.67 o 
  -2  10   4       48.07       50.88      3.92 o 
  -1  10   4      122.97      118.42      5.01 o 
   0  10   4      322.29      329.82      8.29 o 
   1  10   4      186.72      186.74      5.58 o 
   2  10   4       10.93        9.99      2.11 o 
   3  10   4        0.02       -0.82      2.05 o 
   4  10   4       33.22       29.28      4.20 o 
   5  10   4       34.26       41.66      4.94 o 
  -2  11   4        5.99        8.59      2.74 o 
  -1  11   4       79.16       91.81      5.34 o 
   0  11   4      462.15      473.76     10.88 o 
   1  11   4      133.49      136.07      5.52 o 
   2  11   4        2.91        3.28      1.77 o 
   3  11   4       85.78       90.06      4.95 o 
   4  11   4       28.82       24.92      3.44 o 
  -1  12   4       63.08       72.57      4.77 o 
   0  12   4       35.12       40.29      3.64 o 
   1  12   4        3.36        3.47      2.33 o 
   2  12   4       26.59       27.73      3.26 o 
   3  12   4       33.79       36.03      4.19 o 
  -3 -10   5       42.75       50.67     18.81 o 
  -2 -10   5        2.78        0.25      2.74 o 
  -1 -10   5       38.29       32.75      4.42 o 
   0 -10   5       86.73       90.08      5.93 o 
   1 -10   5       97.00       98.58     10.43 o 
  -4  -9   5       83.00       98.81     11.51 o 
  -3  -9   5       57.56       65.04      6.56 o 
  -2  -9   5       14.16        8.72      3.01 o 
  -1  -9   5       20.74       14.87      4.07 o 
   0  -9   5       75.77       67.59      5.18 o 
   1  -9   5        0.08       -3.21      2.87 o 
   2  -9   5        9.75        4.96      3.43 o 
  -4  -8   5       30.05       33.91      4.87 o 
  -3  -8   5      113.42      105.31      5.62 o 
  -2  -8   5      100.23       90.63      5.13 o 
  -1  -8   5       57.80       52.30      4.41 o 
   0  -8   5        0.44       -2.37      2.80 o 
   1  -8   5        8.78        3.03      2.78 o 
   2  -8   5       83.74       81.92     13.72 o 
   3  -8   5       16.55       13.61      5.06 o 
  -5  -7   5       10.70       19.99      6.82 o 
  -4  -7   5       57.88       67.68      6.02 o 
  -3  -7   5      146.83      138.29      7.81 o 
  -2  -7   5       95.57      101.39      7.40 o 
  -1  -7   5       31.31       37.59      3.62 o 
   0  -7   5       58.53       66.97      3.92 o 
   1  -7   5        5.93        7.12      2.67 o 
   2  -7   5       21.77       19.09      3.42 o 
   3  -7   5      349.09      343.44      8.04 o 
   4  -7   5      364.59      353.06     14.98 o 
  -5  -6   5        3.78       -3.41      9.28 o 
  -4  -6   5        2.32        3.51      2.44 o 
  -3  -6   5       91.77       89.52      9.05 o 
  -2  -6   5        8.92        6.28      2.14 o 
  -1  -6   5       38.26       41.19      3.41 o 
   0  -6   5      117.90      118.16      4.53 o 
   1  -6   5        1.51        1.29      2.01 o 
   2  -6   5       83.68       77.54      3.41 o 
   3  -6   5       86.06       84.58      3.95 o 
   4  -6   5       51.46       54.58      3.71 o 
  -5  -5   5        9.72       13.49      6.19 o 
  -4  -5   5        5.15        0.83      2.26 o 
  -3  -5   5      149.54      162.02      7.91 o 
  -2  -5   5       27.11       32.85      2.84 o 
  -1  -5   5       57.18       69.42      3.76 o 
   0  -5   5       90.66       93.71      3.85 o 
   1  -5   5      173.20      192.56      4.54 o 
   2  -5   5      154.29      150.99      4.26 o 
   3  -5   5        0.15        0.41      1.68 o 
   4  -5   5        8.87       14.06      2.36 o 
   5  -5   5        5.37        7.04      2.42 o 
  -6  -4   5       51.39       69.65      6.21 o 
  -5  -4   5       14.09       12.35      3.33 o 
  -4  -4   5       94.74       92.95      4.74 o 
  -3  -4   5       17.27       23.07      5.25 o 
  -2  -4   5       24.35       23.22      1.75 o 
  -1  -4   5      174.60      167.72      4.73 o 
   0  -4   5       35.01       33.06      2.46 o 
   1  -4   5      177.46      182.52      3.99 o 
   2  -4   5      121.55      127.49      3.15 o 
   3  -4   5      186.05      187.22      4.49 o 
   4  -4   5       36.29       33.86      2.61 o 
   5  -4   5       44.35       47.80      3.25 o 
  -6  -3   5        3.58        5.35      3.51 o 
  -5  -3   5        1.84        3.14      2.74 o 
  -4  -3   5       17.67       16.60      3.17 o 
  -3  -3   5       17.32       16.73      1.68 o 
  -2  -3   5       65.10       64.69      3.30 o 
  -1  -3   5       81.97       77.54      2.72 o 
   0  -3   5      949.40      929.32     15.95 o 
   1  -3   5       48.40       54.16      2.07 o 
   2  -3   5        4.85        2.73      1.25 o 
   3  -3   5      145.77      146.59      3.81 o 
   4  -3   5       23.22       26.22      2.78 o 
   5  -3   5        0.29        0.53      2.07 o 
   6  -3   5       32.69       36.37      3.95 o 
  -6  -2   5        0.16        0.63      9.68 o 
  -5  -2   5        3.38        4.69      2.17 o 
  -4  -2   5       89.38       90.19      3.71 o 
  -3  -2   5        3.05        3.73      1.23 o 
  -2  -2   5       97.36       85.23      2.42 o 
  -1  -2   5       32.79       27.15      1.37 o 
   0  -2   5      292.11      265.76      6.66 o 
   1  -2   5      423.82      443.32      6.20 o 
   2  -2   5       16.28        9.40      1.35 o 
   3  -2   5        5.68        1.77      1.41 o 
   4  -2   5        1.77        2.38      1.77 o 
   5  -2   5        3.63        1.28      2.42 o 
   6  -2   5        9.74       12.09      3.92 o 
  -6  -1   5        3.61        8.00      3.42 o 
  -5  -1   5      168.95      156.25      5.35 o 
  -4  -1   5      403.81      384.84      9.83 o 
  -3  -1   5       97.34      111.63      4.58 o 
  -2  -1   5      329.40      317.98      5.38 o 
  -1  -1   5       77.48       59.97      1.90 o 
   0  -1   5       77.70       77.70      2.38 o 
   1  -1   5        1.51        1.24      0.86 o 
   2  -1   5       85.37       75.76      2.52 o 
   3  -1   5       64.68       65.66      2.72 o 
   4  -1   5       20.95       17.78      2.07 o 
   5  -1   5        3.83        2.78      2.38 o 
   6  -1   5        2.99        0.15      2.58 o 
  -6   0   5       12.21        8.14      3.34 o 
  -5   0   5      252.76      238.32      7.84 o 
  -4   0   5      419.67      431.84     10.36 o 
  -3   0   5       62.60       60.17      4.95 o 
  -2   0   5       10.35        7.75      1.20 o 
  -1   0   5      986.88     1091.74     14.48 o 
   0   0   5     1311.60     1387.60     15.29 o 
   1   0   5       55.84       48.60      2.21 o 
   2   0   5      143.39      131.68      3.46 o 
   3   0   5      413.72      419.82      8.37 o 
   4   0   5        0.04       -2.39      1.60 o 
   5   0   5      126.37      128.36      7.71 o 
   6   0   5        0.05        0.48      2.60 o 
  -6   1   5       30.16       28.33      4.06 o 
  -5   1   5      149.58      150.49      6.34 o 
  -4   1   5       95.76       95.20      3.79 o 
  -3   1   5      240.74      247.36      5.86 o 
  -2   1   5      516.44      531.69      8.59 o 
  -1   1   5     1528.80     1606.25     18.56 o 
   0   1   5     1327.95     1463.14     15.42 o 
   1   1   5       11.26       11.55      1.29 o 
   2   1   5     1086.08     1096.23     16.23 o 
   3   1   5       10.15       10.47      2.19 o 
   4   1   5       16.02        9.59      1.89 o 
   5   1   5       58.52       57.61      3.67 o 
   6   1   5        2.68       -2.44      2.53 o 
  -6   2   5       10.28       10.20      3.39 o 
  -5   2   5      163.15      160.75      6.63 o 
  -4   2   5      124.91      117.60      8.30 o 
  -3   2   5       56.81       64.25      3.76 o 
  -2   2   5      252.98      260.28      5.77 o 
  -1   2   5        0.08       -0.98      0.65 o 
   0   2   5      444.59      481.07      5.68 o 
   1   2   5      266.23      270.86      5.29 o 
   2   2   5        0.69        0.08      0.76 o 
   3   2   5       71.09       69.70      3.25 o 
   4   2   5       30.76       33.92      2.92 o 
   5   2   5      125.99      129.18      4.86 o 
   6   2   5      121.14      126.21      5.44 o 
  -6   3   5        2.03        4.15      3.12 o 
  -5   3   5       37.92       36.45      3.96 o 
  -4   3   5      208.80      220.27      7.48 o 
  -3   3   5      112.61      102.31      4.71 o 
  -2   3   5      172.89      178.45      5.39 o 
  -1   3   5       10.49       14.21      1.56 o 
   0   3   5      166.43      180.17      3.16 o 
   1   3   5      480.25      496.98      8.41 o 
   2   3   5       96.31      104.49      3.22 o 
   3   3   5        8.49        9.74      1.82 o 
   4   3   5       65.10       66.07      3.30 o 
   5   3   5       49.58       60.40      3.63 o 
   6   3   5       15.62       13.87      2.79 o 
  -5   4   5        8.49        7.81      3.66 o 
  -4   4   5      215.95      210.75      7.58 o 
  -3   4   5      282.91      287.42      8.60 o 
  -2   4   5       26.45       34.91      2.37 o 
  -1   4   5      110.16       94.37      3.89 o 
   0   4   5      278.81      267.38      4.85 o 
   1   4   5      590.12      499.15      9.74 o 
   2   4   5     1471.05     1373.75     20.48 o 
   3   4   5        0.02        1.80      1.69 o 
   4   4   5        1.56       -2.54      1.69 o 
   5   4   5        9.10        7.34      2.34 o 
   6   4   5       10.31        7.90      2.61 o 
  -5   5   5        0.42        3.04      2.80 o 
  -4   5   5       27.40       25.80      5.82 o 
  -3   5   5        1.84        0.82      2.15 o 
  -2   5   5      132.45      123.95      4.26 o 
  -1   5   5      280.50      307.30      7.05 o 
   0   5   5        0.67        5.73      2.43 o 
   1   5   5      115.25      119.74      3.53 o 
   2   5   5      178.70      171.81      5.03 o 
   3   5   5       38.34       37.79      3.09 o 
   4   5   5       19.33       17.41      2.79 o 
   5   5   5      178.26      194.70      6.69 o 
   6   5   5       15.26       15.13      2.97 o 
  -5   6   5       11.16       16.11      4.47 o 
  -4   6   5        7.50        9.55      4.05 o 
  -3   6   5        0.31        3.76      1.95 o 
  -2   6   5        3.28        3.95      2.30 o 
  -1   6   5      276.30      282.35      6.90 o 
   0   6   5      824.68      896.84     17.48 o 
   1   6   5      148.30      146.62      4.15 o 
   2   6   5       45.45       43.15      3.34 o 
   3   6   5      150.83      143.32     10.06 o 
   4   6   5      679.11      683.58     15.89 o 
   5   6   5       96.23      100.34      5.26 o 
   6   6   5       19.44       21.44      3.57 o 
  -4   7   5        0.14        3.08      3.68 o 
  -3   7   5       95.54       93.35      4.60 o 
  -2   7   5        3.72        6.84      2.10 o 
  -1   7   5      191.33      208.60      5.97 o 
   0   7   5      107.37      103.78      4.97 o 
   1   7   5      345.53      328.09      6.98 o 
   2   7   5       59.08       52.89      2.89 o 
   3   7   5      130.01      131.98      8.17 o 
   4   7   5      196.58      191.12      7.33 o 
   5   7   5       50.69       45.97      4.60 o 
   6   7   5       11.14       10.59      3.82 o 
  -4   8   5       37.98       34.64      6.63 o 
  -3   8   5        0.44        1.43      2.82 o 
  -2   8   5      135.23      128.04      4.95 o 
  -1   8   5       68.13       69.03      3.83 o 
   0   8   5       12.50       10.91      2.18 o 
   1   8   5      290.30      292.34      6.03 o 
   2   8   5      456.15      451.39     10.45 o 
   3   8   5        0.02       -2.64      2.39 o 
   4   8   5        0.70        3.43      2.77 o 
   5   8   5       45.47       37.80      4.54 o 
   6   8   5       33.29       21.68      4.51 o 
  -3   9   5      223.42      235.49      7.27 o 
  -2   9   5      141.87      147.02      5.58 o 
  -1   9   5       99.87      101.93      4.62 o 
   0   9   5       84.52       90.36      6.64 o 
   1   9   5      374.32      372.77      7.76 o 
   2   9   5      271.64      277.02      6.67 o 
   3   9   5        7.09        6.19      2.44 o 
   4   9   5        3.57        6.62      3.31 o 
   5   9   5        8.13        4.35      3.37 o 
  -3  10   5       42.20       47.82      4.90 o 
  -2  10   5       69.29       83.56      4.74 o 
  -1  10   5       33.74       36.98      6.16 o 
   0  10   5       45.87       50.40      4.99 o 
   1  10   5      153.01      151.85      6.44 o 
   2  10   5       24.96       26.05      2.67 o 
   3  10   5        5.41        7.33      2.62 o 
   4  10   5        0.15        3.15      3.15 o 
   5  10   5        0.64        1.61      3.61 o 
  -2  11   5       14.79       24.60      4.17 o 
  -1  11   5       13.21       13.41      2.89 o 
   0  11   5        2.19        6.12      2.63 o 
   1  11   5       42.79       45.71      3.68 o 
   2  11   5       69.44       68.53      4.07 o 
   3  11   5        2.66        0.59      3.69 o 
   4  11   5        3.70        3.40      2.85 o 
  -1  12   5        1.08        4.14      2.65 o 
   0  12   5      102.83      106.95      5.33 o 
   1  12   5       30.33       27.21      3.94 o 
   2  12   5        1.60        4.45      5.13 o 
   3  12   5        6.47        5.00      2.87 o 
  -1 -10   6       15.69       13.22      3.73 o 
   0 -10   6        0.72       -2.20      3.03 o 
  -3  -9   6       55.29       61.60      6.81 o 
  -2  -9   6        9.32        9.28      3.22 o 
  -1  -9   6        0.04        2.60      2.77 o 
   0  -9   6       39.42       31.47      4.18 o 
   1  -9   6      122.02      112.47      9.78 o 
   2  -9   6       58.53       54.55      7.45 o 
  -4  -8   6        2.43        5.85      3.65 o 
  -3  -8   6       11.63        8.34      3.87 o 
  -2  -8   6       41.42       45.31      8.29 o 
  -1  -8   6       38.62       36.62      5.21 o 
   0  -8   6       39.64       38.92      4.18 o 
   1  -8   6       29.77       34.07      4.20 o 
   2  -8   6       79.18       92.57      6.44 o 
   3  -8   6        2.46       -2.08      3.55 o 
  -4  -7   6        5.25        7.72      3.33 o 
  -3  -7   6       13.94       19.02      8.25 o 
  -2  -7   6        8.91       11.09      3.55 o 
  -1  -7   6       32.01       43.36      4.07 o 
   0  -7   6        0.05       -1.47      2.27 o 
   1  -7   6       78.34       76.54      6.27 o 
   2  -7   6      156.56      153.27      7.43 o 
   3  -7   6       14.59       23.48      4.01 o 
   4  -7   6       26.34       16.04      3.75 o 
  -5  -6   6       20.28       30.13      6.48 o 
  -4  -6   6       14.08       15.18      3.70 o 
  -3  -6   6      417.15      417.31     22.54 o 
  -2  -6   6      481.80      453.45     19.70 o 
  -1  -6   6       20.76       20.33      2.75 o 
   0  -6   6        7.09        5.12      2.07 o 
   1  -6   6       56.80       55.73      4.30 o 
   2  -6   6       16.63       21.27      3.37 o 
   3  -6   6       53.06       57.13      4.29 o 
   4  -6   6        3.30        8.54      2.70 o 
  -5  -5   6        3.72       -1.76      4.67 o 
  -4  -5   6       22.74       20.88      7.24 o 
  -3  -5   6       24.95       31.50     12.78 o 
  -2  -5   6        7.96        5.03      4.29 o 
  -1  -5   6      239.43      207.99      6.67 o 
   0  -5   6        4.55        2.37      2.04 o 
   1  -5   6      126.67      120.60      4.60 o 
   2  -5   6      188.10      189.40      4.68 o 
   3  -5   6       51.61       53.37      6.02 o 
   4  -5   6        5.11        5.37      2.39 o 
   5  -5   6        1.02        2.02      2.66 o 
  -5  -4   6       44.67       43.20      6.62 o 
  -4  -4   6        4.85        5.86      3.07 o 
  -3  -4   6      366.87      365.01     12.90 o 
  -2  -4   6        0.31       -0.23      1.48 o 
  -1  -4   6      364.19      335.25      8.93 o 
   0  -4   6        2.16        1.30      1.88 o 
   1  -4   6        9.19       12.41      1.80 o 
   2  -4   6      530.79      528.17      7.85 o 
   3  -4   6      145.92      150.10      4.11 o 
   4  -4   6       20.01       18.52      2.82 o 
   5  -4   6        0.00       -0.11      2.19 o 
  -5  -3   6       36.69       30.80      3.82 o 
  -4  -3   6       43.79       44.68      4.88 o 
  -3  -3   6      670.41      661.24     14.89 o 
  -2  -3   6      864.92      821.77     16.15 o 
  -1  -3   6      209.40      200.65      4.24 o 
   0  -3   6       15.66       30.64      2.35 o 
   1  -3   6        1.34       -0.37      1.10 o 
   2  -3   6        2.94        4.44      1.35 o 
   3  -3   6        0.00       21.77      3.58 o 
   4  -3   6        0.70       -2.38      2.44 o 
   5  -3   6       18.76       19.72      2.95 o 
  -6  -2   6       31.78       30.70      5.95 o 
  -5  -2   6       62.78       76.11      5.11 o 
  -4  -2   6      329.02      319.37      9.31 o 
  -3  -2   6      275.34      256.58      5.54 o 
  -2  -2   6      364.46      380.98      7.33 o 
  -1  -2   6      537.77      516.18      7.11 o 
   0  -2   6      364.18      399.03      6.10 o 
   1  -2   6      546.39      524.98      8.08 o 
   2  -2   6       14.23       22.55      1.90 o 
   3  -2   6        4.60        0.10      1.47 o 
   4  -2   6        1.65       -2.37      1.58 o 
   5  -2   6       61.18       55.25      7.00 o 
   6  -2   6      117.47      117.88      9.55 o 
  -6  -1   6        0.29       -0.90      4.68 o 
  -5  -1   6      282.05      259.32      8.22 o 
  -4  -1   6      621.79      585.31     11.60 o 
  -3  -1   6        0.02       -0.75      1.30 o 
  -2  -1   6       91.28       95.62      2.68 o 
  -1  -1   6     1346.05     1402.17     16.46 o 
   0  -1   6      230.71      237.24      4.16 o 
   1  -1   6       50.76       58.48      2.17 o 
   2  -1   6       17.26       17.56      1.66 o 
   3  -1   6      209.81      226.62      5.16 o 
   4  -1   6      126.63      119.30      4.54 o 
   5  -1   6       39.59       31.87      3.28 o 
   6  -1   6        8.48        7.13      3.00 o 
  -6   0   6       13.00        9.44      3.39 o 
  -5   0   6       59.34       59.82      5.61 o 
  -4   0   6      235.05      221.73      6.03 o 
  -3   0   6      105.53       95.67      5.30 o 
  -2   0   6       30.66       29.25      3.74 o 
  -1   0   6       43.36       40.79      1.47 o 
   0   0   6       71.43       92.25      2.10 o 
   1   0   6       72.47       66.91      2.27 o 
   2   0   6       62.80       59.58      3.15 o 
   3   0   6        7.71       11.41      2.32 o 
   4   0   6        9.10        8.78      1.79 o 
   5   0   6       38.72       32.96      3.34 o 
   6   0   6       13.90       12.63      3.35 o 
  -6   1   6        7.07       12.19      3.50 o 
  -5   1   6        8.65        2.22      4.49 o 
  -4   1   6       14.71       10.47      2.66 o 
  -3   1   6       28.11       26.73      2.11 o 
  -2   1   6       47.80       59.98      2.62 o 
  -1   1   6       65.00       76.80      1.93 o 
   0   1   6       51.36       54.15      1.59 o 
   1   1   6        3.16        5.03      2.54 o 
   2   1   6        1.97        8.57      1.50 o 
   3   1   6       86.86       88.84      3.07 o 
   4   1   6        0.18       -2.22      2.08 o 
   5   1   6      127.46      130.37      6.04 o 
   6   1   6        9.29        5.96      3.32 o 
  -5   2   6        0.71       -1.42      2.41 o 
  -4   2   6       31.16       26.16      3.25 o 
  -3   2   6       52.83       62.87      3.25 o 
  -2   2   6      154.77      172.55      3.96 o 
  -1   2   6      294.03      289.74      4.73 o 
   0   2   6      516.17      511.85      6.18 o 
   1   2   6       14.19        7.54      1.50 o 
   2   2   6      155.47      173.39      4.15 o 
   3   2   6      154.75      151.94      5.96 o 
   4   2   6      111.31      115.31      6.35 o 
   5   2   6       12.32        8.28      2.57 o 
   6   2   6       10.00        6.76      2.66 o 
  -5   3   6        0.69        2.22      3.48 o 
  -4   3   6        3.78        4.70      2.41 o 
  -3   3   6       99.54       89.59      7.35 o 
  -2   3   6       65.62       66.71      2.40 o 
  -1   3   6       60.00       64.08      2.72 o 
   0   3   6      476.56      488.58      6.36 o 
   1   3   6       78.17       83.61      2.98 o 
   2   3   6      120.80      104.33      3.47 o 
   3   3   6       61.33       77.16      3.30 o 
   4   3   6       70.50       61.60      3.41 o 
   5   3   6        4.03        5.82      2.35 o 
   6   3   6       53.87       60.66      4.03 o 
  -5   4   6       17.23       13.48      3.30 o 
  -4   4   6       88.81       95.88      6.78 o 
  -3   4   6        6.40       10.39      2.52 o 
  -2   4   6       79.76       70.16      4.70 o 
  -1   4   6       62.67       68.85      3.00 o 
   0   4   6      139.10      140.63      4.42 o 
   1   4   6     2410.41     2506.69     32.16 o 
   2   4   6     2108.96     2109.79     30.58 o 
   3   4   6      105.86      102.58      4.94 o 
   4   4   6       21.31       16.69      2.81 o 
   5   4   6      620.23      609.13     14.23 o 
   6   4   6       56.15       55.09      5.17 o 
  -5   5   6       19.01       19.26      3.67 o 
  -4   5   6       51.40       44.36      4.30 o 
  -3   5   6      324.77      300.44      9.39 o 
  -2   5   6        4.84        2.26      3.01 o 
  -1   5   6       79.14       91.80      3.65 o 
   0   5   6      350.81      363.14      8.04 o 
   1   5   6      563.05      563.07     15.12 o 
   2   5   6      270.05      252.88      5.86 o 
   3   5   6        0.39       -2.50      1.77 o 
   4   5   6      172.62      166.03      6.51 o 
   5   5   6      324.03      321.11      9.90 o 
   6   5   6       25.82       17.95      3.13 o 
  -4   6   6       61.41       56.47      4.81 o 
  -3   6   6      489.89      488.94     13.16 o 
  -2   6   6       65.59       68.02      3.68 o 
  -1   6   6       41.89       43.85      2.92 o 
   0   6   6      269.60      288.23      5.96 o 
   1   6   6      272.24      275.27      8.01 o 
   2   6   6       64.78       62.08      4.47 o 
   3   6   6       52.28      107.11     18.09 o 
   4   6   6       21.17       16.58      2.93 o 
   5   6   6       53.42       54.68      4.24 o 
   6   6   6        0.02        7.60      3.18 o 
  -4   7   6        1.33        6.71      3.08 o 
  -3   7   6      114.06      104.58      7.00 o 
  -2   7   6      760.26      784.35     27.08 o 
  -1   7   6      207.27      203.26      6.06 o 
   0   7   6        1.57       -0.60      1.66 o 
   1   7   6      134.42      147.75      4.08 o 
   2   7   6      644.95      628.56     12.39 o 
   3   7   6        9.43        3.68      2.64 o 
   4   7   6      133.77      135.53      6.37 o 
   5   7   6        2.76       -0.61      3.06 o 
   6   7   6        1.63        3.58      3.60 o 
  -4   8   6        0.03        6.21      2.95 o 
  -3   8   6      102.20      103.45      8.91 o 
  -2   8   6      157.42      159.69     11.21 o 
  -1   8   6       25.26       29.42      5.13 o 
   0   8   6       63.62       62.86      3.82 o 
   1   8   6        0.14       -1.97      1.37 o 
   2   8   6      239.13      242.17      6.16 o 
   3   8   6        6.45        1.38      2.66 o 
   4   8   6        8.40        5.14      3.01 o 
   5   8   6       24.08       21.74      4.12 o 
   6   8   6        1.94       -0.95      3.74 o 
  -3   9   6        7.16       10.32      5.76 o 
  -2   9   6       10.15        8.30      2.61 o 
  -1   9   6       17.10       23.59      4.52 o 
   0   9   6        5.23        7.45      2.41 o 
   1   9   6        0.02        1.98      1.84 o 
   2   9   6       40.27       38.92      4.80 o 
   3   9   6       89.36       96.52      4.93 o 
   4   9   6       14.22       15.61      3.63 o 
   5   9   6       10.83       10.96      3.82 o 
  -2  10   6      114.19      120.85     11.32 o 
  -1  10   6       48.70       53.28      4.28 o 
   0  10   6       10.34        5.61      2.45 o 
   1  10   6       96.32      103.44      8.40 o 
   2  10   6        1.07       -0.37      2.25 o 
   3  10   6       64.80       64.62      4.39 o 
   4  10   6       42.07       37.48      4.73 o 
   5  10   6       35.65       40.50      5.20 o 
  -1  11   6       41.29       55.51      4.33 o 
   0  11   6       13.59       15.69      2.89 o 
   1  11   6        4.49        3.42      2.33 o 
   2  11   6       13.70        6.44      2.74 o 
   3  11   6       27.01       29.16      4.19 o 
   4  11   6       11.93       17.54      3.44 o 
   0  12   6       16.91       23.88      3.99 o 
   1  12   6       41.90       38.32      5.74 o 
   2  12   6       38.25       38.52      5.64 o 
   3  12   6       33.28       30.46      4.62 o 
  -2  -9   7       33.51       45.95      6.31 o 
  -1  -9   7        3.35        3.28      2.85 o 
   0  -9   7       26.35       22.81      4.40 o 
   1  -9   7       45.37       44.91      6.06 o 
  -3  -8   7       72.52       76.45      7.44 o 
  -2  -8   7      310.23      304.22     12.94 o 
  -1  -8   7      341.88      304.44     14.54 o 
   0  -8   7       36.13       27.83      5.11 o 
   1  -8   7       15.67       17.00      5.98 o 
   2  -8   7       48.74       52.50      7.26 o 
  -4  -7   7        6.88       -0.90      3.41 o 
  -3  -7   7      102.31      104.68      7.66 o 
  -2  -7   7       96.24      106.92     10.63 o 
  -1  -7   7        7.10        3.83      2.43 o 
   0  -7   7        9.09        8.42      2.73 o 
   1  -7   7       15.81        9.78      3.28 o 
   2  -7   7       62.96       68.80      7.01 o 
   3  -7   7       10.05       16.60      3.99 o 
  -4  -6   7        2.44        2.07      2.99 o 
  -3  -6   7       65.97       73.34      9.20 o 
  -2  -6   7        0.34        3.49      2.79 o 
  -1  -6   7       18.94       17.12      3.93 o 
   0  -6   7        7.18        4.57      2.54 o 
   1  -6   7       24.73       30.40      3.80 o 
   2  -6   7       13.66       14.26      3.30 o 
   3  -6   7        3.22       -2.71      2.45 o 
   4  -6   7        3.95        7.81      3.28 o 
  -5  -5   7       48.50       55.23     23.73 o 
  -4  -5   7       55.71       60.11      5.30 o 
  -3  -5   7        6.69        3.44      2.93 o 
  -2  -5   7      115.44      125.10      7.22 o 
  -1  -5   7      241.69      219.93      7.90 o 
   0  -5   7       26.36       28.87      3.25 o 
   1  -5   7       25.63       28.86      3.31 o 
   2  -5   7        1.64        1.21      2.20 o 
   3  -5   7        4.70        1.55      2.24 o 
   4  -5   7       21.31       24.33      3.01 o 
  -5  -4   7       83.30       91.26      8.64 o 
  -4  -4   7       43.73       50.44      4.76 o 
  -3  -4   7      106.08      114.21      6.97 o 
  -2  -4   7      166.88      172.31     12.46 o 
  -1  -4   7      244.31      235.33      6.30 o 
   0  -4   7       73.38       67.36      3.52 o 
   1  -4   7        2.85        0.44      1.81 o 
   2  -4   7      326.35      308.43      7.56 o 
   3  -4   7       92.92       97.93      4.13 o 
   4  -4   7        0.41       -1.66      2.34 o 
   5  -4   7        2.01        3.19      3.12 o 
  -5  -3   7       29.05       34.60      6.12 o 
  -4  -3   7       55.63       57.88      4.43 o 
  -3  -3   7      734.81      724.37     14.66 o 
  -2  -3   7      530.58      500.88     15.78 o 
  -1  -3   7       75.83       88.13      6.96 o 
   0  -3   7      103.80      114.01      4.10 o 
   1  -3   7      182.97      176.53      4.16 o 
   2  -3   7        1.84        1.64      1.48 o 
   3  -3   7       59.15       62.99      3.01 o 
   4  -3   7      133.24      140.52      4.25 o 
   5  -3   7       11.77       10.41      2.92 o 
  -5  -2   7       17.58       22.85      4.47 o 
  -4  -2   7        6.17        5.30      2.72 o 
  -3  -2   7       80.69       81.17      4.53 o 
  -2  -2   7      217.78      204.98      5.84 o 
  -1  -2   7        0.22        0.89      1.06 o 
   0  -2   7        1.79       -0.24      0.89 o 
   1  -2   7        2.77        1.52      1.69 o 
   2  -2   7        5.56        5.71      1.50 o 
   3  -2   7      250.88      245.59      5.89 o 
   4  -2   7      123.79      132.49      4.03 o 
   5  -2   7       17.50       20.42      3.27 o 
  -5  -1   7       33.18       28.89      5.08 o 
  -4  -1   7        0.09        1.23      1.86 o 
  -3  -1   7        3.69        4.78      1.60 o 
  -2  -1   7        1.80        1.32      1.10 o 
  -1  -1   7       19.37       25.32      1.71 o 
   0  -1   7      567.37      621.76      8.96 o 
   1  -1   7      731.01      741.35     10.87 o 
   2  -1   7        0.11       -1.60      1.31 o 
   3  -1   7        0.28       -1.09      1.56 o 
   4  -1   7       40.07       46.01      3.14 o 
   5  -1   7        1.11       -1.96      2.52 o 
   6  -1   7        9.05       13.29      3.41 o 
  -5   0   7        2.30        2.47      2.61 o 
  -4   0   7       30.35       20.33      3.22 o 
  -3   0   7       97.32       87.65      4.09 o 
  -2   0   7       59.60       69.74      5.45 o 
  -1   0   7        8.92       11.80      1.12 o 
   0   0   7      177.70      182.63      3.44 o 
   1   0   7      989.67     1051.27     14.51 o 
   2   0   7       39.77       44.80      2.65 o 
   3   0   7       67.20       75.67      3.19 o 
   4   0   7       14.84       16.78      3.14 o 
   5   0   7        4.92        1.98      2.47 o 
   6   0   7        3.31       -1.88      2.81 o 
  -5   1   7        1.29        4.79      2.99 o 
  -4   1   7      213.59      180.92     12.61 o 
  -3   1   7      181.26      169.40      5.06 o 
  -2   1   7       63.99       69.67      2.74 o 
  -1   1   7       25.71       21.88      1.36 o 
   0   1   7      117.90      135.98      2.76 o 
   1   1   7      258.64      239.68      4.61 o 
   2   1   7       24.27       24.58      2.16 o 
   3   1   7      116.38      114.92      3.68 o 
   4   1   7       39.53       38.57      3.31 o 
   5   1   7       15.63       14.82      4.08 o 
   6   1   7        4.73        2.68      2.92 o 
  -5   2   7       28.40       23.32      3.58 o 
  -4   2   7        3.17        3.48      2.40 o 
  -3   2   7       96.47       98.53      5.69 o 
  -2   2   7        0.50        0.06      1.31 o 
  -1   2   7       74.14       90.70      4.47 o 
   0   2   7      365.67      371.10      5.23 o 
   1   2   7      527.91      527.84      8.58 o 
   2   2   7      290.16      291.82      6.14 o 
   3   2   7      371.66      390.84      8.47 o 
   4   2   7      311.31      315.64      9.32 o 
   5   2   7       16.55       14.42      4.00 o 
   6   2   7      122.75      118.57      5.18 o 
  -5   3   7       27.63       26.33      3.91 o 
  -4   3   7       17.70       13.40      3.03 o 
  -3   3   7      147.25      145.07      5.97 o 
  -2   3   7      327.63      305.31      6.84 o 
  -1   3   7        0.43       -0.96      1.14 o 
   0   3   7        1.95        1.93      0.90 o 
   1   3   7      752.60      714.96     11.88 o 
   2   3   7       44.66       48.56      4.06 o 
   3   3   7       38.57       35.13      2.72 o 
   4   3   7       37.44       40.54      3.62 o 
   5   3   7       86.06       82.08      4.23 o 
   6   3   7      105.06      110.71      5.62 o 
  -5   4   7        2.18        7.41      3.69 o 
  -4   4   7        7.20        6.04      3.03 o 
  -3   4   7       25.33       20.00      4.49 o 
  -2   4   7      390.17      367.25     10.02 o 
  -1   4   7       50.76       54.91      2.98 o 
   0   4   7       19.03       17.91      1.29 o 
   1   4   7      444.81      419.39      7.28 o 
   2   4   7      926.29      886.35     14.50 o 
   3   4   7      197.61      178.99      5.72 o 
   4   4   7        9.73        9.61      2.61 o 
   5   4   7        9.35        2.81      2.79 o 
   6   4   7       44.12       38.02      3.73 o 
  -4   5   7        2.19        2.33      2.60 o 
  -3   5   7      198.81      196.67     10.37 o 
  -2   5   7      537.26      533.44     13.41 o 
  -1   5   7      585.82      569.31     11.40 o 
   0   5   7      157.97      149.55      6.78 o 
   1   5   7       75.45       70.57      4.25 o 
   2   5   7       37.58       42.21      2.97 o 
   3   5   7      121.67      119.17      5.61 o 
   4   5   7        2.29       -1.73      2.23 o 
   5   5   7       96.26      102.45      5.38 o 
   6   5   7       24.68       16.79      3.65 o 
  -4   6   7        1.34        1.35      3.69 o 
  -3   6   7      196.95      180.85      8.77 o 
  -2   6   7      521.57      541.02     13.82 o 
  -1   6   7       72.37       81.90      5.29 o 
   0   6   7      111.73      107.80      4.34 o 
   1   6   7        1.13       -1.17      1.53 o 
   2   6   7      413.57      406.49      9.49 o 
   3   6   7        9.38        6.36      2.55 o 
   4   6   7        0.36        1.17      2.35 o 
   5   6   7        2.89       -2.95      2.63 o 
   6   6   7       10.10        5.99      3.32 o 
  -4   7   7        0.41       -0.52      3.24 o 
  -3   7   7       14.70        3.55      2.94 o 
  -2   7   7       39.67       45.43      7.28 o 
  -1   7   7       85.33       84.50      4.31 o 
   0   7   7        2.40       20.63      2.63 o 
   1   7   7        8.21        4.40      2.12 o 
   2   7   7       17.55       13.91      2.29 o 
   3   7   7       14.34       17.20      3.23 o 
   4   7   7        7.74        6.83      3.17 o 
   5   7   7       32.28       29.68      5.72 o 
   6   7   7       33.56       35.62      5.09 o 
  -3   8   7        6.43        6.58      3.05 o 
  -2   8   7       12.15       10.48      3.04 o 
  -1   8   7        0.36       -0.42      3.03 o 
   0   8   7       16.72       15.76      3.16 o 
   1   8   7       78.68       74.51      3.93 o 
   2   8   7      193.11      184.94      6.61 o 
   3   8   7       16.06       12.14      3.31 o 
   4   8   7       37.93       46.17      8.46 o 
   5   8   7        1.59        4.27      3.54 o 
  -3   9   7       38.76       39.71      8.20 o 
  -2   9   7      125.02      131.20      5.61 o 
  -1   9   7        7.46        8.58      4.03 o 
   0   9   7       29.79       30.28      3.31 o 
   1   9   7        7.82        6.99      2.27 o 
   2   9   7       56.56       52.51      3.90 o 
   3   9   7       38.06       41.99      4.05 o 
   4   9   7       10.07        7.69      3.43 o 
   5   9   7        7.27        8.21      3.94 o 
  -2  10   7       32.90       36.35      3.86 o 
  -1  10   7        2.15        1.33      3.41 o 
   0  10   7       19.81       21.40      4.42 o 
   1  10   7       82.16       79.86      6.07 o 
   2  10   7       36.26       36.97      3.65 o 
   3  10   7      149.13      156.18      9.78 o 
   4  10   7      102.82       98.28      8.39 o 
  -1  11   7       32.31       39.34      7.93 o 
   0  11   7        0.41        1.36      4.93 o 
   1  11   7        0.54        0.25      2.34 o 
   2  11   7       41.06       42.41      3.93 o 
   3  11   7      166.81      167.88     13.66 o 
   4  11   7      185.06      209.18      7.69 o 
   1  12   7       89.52       98.04      9.87 o 
   2  12   7       36.89       33.19      4.31 o 
  -2  -8   8       25.40       22.38      5.34 o 
  -1  -8   8        8.79        8.37      3.20 o 
   0  -8   8        1.67        2.16      3.88 o 
   1  -8   8       21.60       21.42      4.17 o 
  -3  -7   8      123.99      135.25      9.00 o 
  -2  -7   8       19.87       23.05      4.96 o 
  -1  -7   8        0.96        2.38      2.64 o 
   0  -7   8       15.76       15.14      3.42 o 
   1  -7   8        4.76        2.47      2.97 o 
   2  -7   8       42.79       46.15      4.99 o 
  -4  -6   8       16.12       23.80      4.29 o 
  -3  -6   8       40.38       36.64      7.30 o 
  -2  -6   8      305.37      304.15     12.62 o 
  -1  -6   8       55.22       56.44      5.60 o 
   0  -6   8        1.77       -0.66      2.66 o 
   1  -6   8       52.05       49.88      4.47 o 
   2  -6   8        5.78        2.59      3.03 o 
   3  -6   8        9.75       15.86      3.50 o 
  -4  -5   8        9.42        9.72      3.26 o 
  -3  -5   8       71.60       64.07      6.25 o 
  -2  -5   8      204.18      172.27      8.80 o 
  -1  -5   8       27.25       27.98      3.32 o 
   0  -5   8       24.80       21.80      3.23 o 
   1  -5   8       71.61       76.47      5.43 o 
   2  -5   8       26.23       23.10      3.51 o 
   3  -5   8       23.79       29.17      3.62 o 
   4  -5   8        8.14       10.19      3.23 o 
  -4  -4   8        6.90       20.02      5.69 o 
  -3  -4   8        1.15       -1.81      1.98 o 
  -2  -4   8       24.35       31.35      4.46 o 
  -1  -4   8        4.13        3.16      2.10 o 
   0  -4   8        2.80        4.72      2.18 o 
   1  -4   8        1.14       -0.60      2.33 o 
   2  -4   8        0.22       -0.85      2.11 o 
   3  -4   8       35.66       32.36      3.01 o 
   4  -4   8       27.15       37.13      3.34 o 
  -5  -3   8       60.05       52.53     13.49 o 
  -4  -3   8       13.13       23.05      5.48 o 
  -3  -3   8        2.44       -1.51      2.17 o 
  -2  -3   8      267.77      268.13     10.60 o 
  -1  -3   8        4.66        5.26      1.90 o 
   0  -3   8      146.51      146.57      4.96 o 
   1  -3   8      175.08      165.97      4.83 o 
   2  -3   8      202.83      199.61      6.19 o 
   3  -3   8      151.05      153.42      4.82 o 
   4  -3   8       18.58       20.05      2.69 o 
   5  -3   8        0.04        1.98      3.04 o 
  -5  -2   8       63.27       66.10      6.67 o 
  -4  -2   8       55.94       54.51      5.31 o 
  -3  -2   8       44.43       46.57      3.84 o 
  -2  -2   8        0.10        0.00      2.63 o 
  -1  -2   8      112.10      105.42      3.85 o 
   0  -2   8      205.24      216.77      5.06 o 
   1  -2   8       10.19        8.82      1.74 o 
   2  -2   8      163.75      176.44      4.41 o 
   3  -2   8      215.59      220.19      5.25 o 
   4  -2   8        1.48        4.33      1.94 o 
   5  -2   8        0.05       -1.39      2.56 o 
  -5  -1   8        0.55       -0.30      7.06 o 
  -4  -1   8        0.43        1.77      5.55 o 
  -3  -1   8      255.66      233.71     18.49 o 
  -2  -1   8      608.99      569.02     11.98 o 
  -1  -1   8      300.36      324.71      5.37 o 
   0  -1   8       54.71       52.02      2.94 o 
   1  -1   8      131.15      137.19      3.71 o 
   2  -1   8      142.00      144.84      3.91 o 
   3  -1   8       10.74        9.52      2.16 o 
   4  -1   8       99.84      100.72      5.85 o 
   5  -1   8       14.38       11.02      3.13 o 
  -5   0   8        1.14        4.02      4.76 o 
  -4   0   8        0.03        3.44      3.27 o 
  -3   0   8        0.83       -0.63      1.90 o 
  -2   0   8       45.18       48.40      2.88 o 
  -1   0   8      281.14      264.98      4.66 o 
   0   0   8      167.83      166.39      3.70 o 
   1   0   8      432.89      427.62      7.22 o 
   2   0   8      295.41      310.25      6.64 o 
   3   0   8      227.69      227.95      6.26 o 
   4   0   8       87.31       87.72      6.23 o 
   5   0   8       15.58       12.89      3.20 o 
  -5   1   8        1.15        3.67      2.81 o 
  -4   1   8       53.53       56.49      4.94 o 
  -3   1   8       15.77       17.49      2.75 o 
  -2   1   8       15.19       19.39      2.08 o 
  -1   1   8      318.79      299.76      5.90 o 
   0   1   8      154.54      141.93      2.88 o 
   1   1   8      110.29      118.38      3.18 o 
   2   1   8       69.32       76.75      4.31 o 
   3   1   8      111.72      105.66      4.15 o 
   4   1   8        8.58        7.43      2.58 o 
   5   1   8        0.91       -0.20      2.65 o 
   6   1   8       27.69       20.18      3.69 o 
  -5   2   8        2.57        3.82      4.27 o 
  -4   2   8       28.04       21.31      3.28 o 
  -3   2   8      149.19      133.45      5.72 o 
  -2   2   8       17.80       16.57      2.53 o 
  -1   2   8       45.58       47.47      6.24 o 
   0   2   8       16.72       16.44      2.25 o 
   1   2   8        4.20        3.77      1.23 o 
   2   2   8        2.88        4.78      1.52 o 
   3   2   8       92.53       93.93      3.90 o 
   4   2   8      176.13      174.35      6.82 o 
   5   2   8        9.17        4.46      2.87 o 
   6   2   8       17.17       15.89      3.62 o 
  -5   3   8       18.43       18.62      4.63 o 
  -4   3   8       76.86       76.39      5.19 o 
  -3   3   8        7.99        6.46      2.55 o 
  -2   3   8       76.69       76.79      6.99 o 
  -1   3   8      509.27      509.47     10.20 o 
   0   3   8      943.52      960.49     11.58 o 
   1   3   8      122.19      118.32      3.74 o 
   2   3   8       78.69       83.88      4.66 o 
   3   3   8        2.79        2.94      2.26 o 
   4   3   8      118.69      111.36      6.99 o 
   5   3   8        5.62        1.30      3.68 o 
   6   3   8      155.72      167.86      9.04 o 
  -4   4   8       80.26       87.13      5.69 o 
  -3   4   8       15.05        9.11      2.81 o 
  -2   4   8        1.14       -0.01      2.07 o 
  -1   4   8      849.25      838.17     15.42 o 
   0   4   8      483.05      506.89      7.31 o 
   1   4   8        4.33        3.73      1.59 o 
   2   4   8        4.22        5.01      2.04 o 
   3   4   8        9.82        9.52      2.61 o 
   4   4   8        1.86        3.68      2.51 o 
   5   4   8       29.70       24.76      3.58 o 
   6   4   8       11.42       10.86      3.65 o 
  -4   5   8       81.75       90.09     15.92 o 
  -3   5   8       53.49       52.42      4.53 o 
  -2   5   8       16.56       12.97      3.26 o 
  -1   5   8      131.37      121.55      5.89 o 
   0   5   8       71.51       68.57      4.42 o 
   1   5   8       10.32        9.35      1.84 o 
   2   5   8       17.82       20.71      2.62 o 
   3   5   8       86.14       83.46      4.57 o 
   4   5   8       29.81       31.30      3.50 o 
   5   5   8        6.12        3.56      2.96 o 
   6   5   8       17.87       18.11      5.70 o 
  -4   6   8      138.06      134.43     11.00 o 
  -3   6   8      286.50      280.10      9.80 o 
  -2   6   8        0.65        2.11      2.56 o 
  -1   6   8      299.42      291.15      7.62 o 
   0   6   8        0.88        1.05      2.01 o 
   1   6   8        0.24        1.13      1.40 o 
   2   6   8      650.06      634.34     14.70 o 
   3   6   8     1001.56      955.73     18.01 o 
   4   6   8       10.09        8.11      2.84 o 
   5   6   8       29.37       34.23      4.07 o 
   6   6   8       46.71       46.26      4.93 o 
  -3   7   8        0.55       -1.27      4.08 o 
  -2   7   8       19.57       14.05      3.16 o 
  -1   7   8       25.17       24.94      2.97 o 
   0   7   8       17.86       20.68      2.77 o 
   1   7   8       12.91        7.63      2.85 o 
   2   7   8      120.41      113.66      4.60 o 
   3   7   8      117.47      128.02      6.44 o 
   4   7   8       47.09       45.01      4.85 o 
   5   7   8       45.94       52.81      4.69 o 
  -3   8   8        2.09        6.17      3.24 o 
  -2   8   8       23.34       20.80      3.71 o 
  -1   8   8        0.09       -1.08      2.34 o 
   0   8   8       36.68       35.56      6.73 o 
   1   8   8        5.11        5.44      2.26 o 
   2   8   8       16.15       12.58      2.61 o 
   3   8   8       31.02       36.07      4.22 o 
   4   8   8       59.06       69.56      8.39 o 
   5   8   8       10.24       11.82      4.88 o 
  -2   9   8        1.41        4.87      3.21 o 
  -1   9   8      105.86      100.65      5.17 o 
   0   9   8       81.49       81.85      4.73 o 
   1   9   8       19.79       16.12      5.22 o 
   2   9   8        0.11        1.51      4.32 o 
   3   9   8       61.55       63.39      4.42 o 
   4   9   8       33.66       35.52      4.67 o 
   5   9   8       67.96       80.28      9.40 o 
  -1  10   8       33.21       34.83      3.75 o 
   0  10   8       46.77       53.66      4.63 o 
   1  10   8        6.62        9.95      2.77 o 
   2  10   8       78.65       64.34      4.59 o 
   3  10   8       71.59       66.75      5.54 o 
   4  10   8       52.29       51.13      4.61 o 
   0  11   8      117.04      126.56     14.48 o 
   1  11   8      107.79       90.11      6.52 o 
   2  11   8       59.92       57.34      6.52 o 
   3  11   8       72.84       53.42      5.53 o 
  -2  -7   9       37.95       37.04      6.22 o 
  -1  -7   9       41.15       40.33      5.99 o 
   0  -7   9        3.01        3.20      3.12 o 
   1  -7   9        1.30        3.02      3.19 o 
  -3  -6   9        0.16       -0.78      3.25 o 
  -2  -6   9        0.89        3.92      3.72 o 
  -1  -6   9       70.01       70.63      6.87 o 
   0  -6   9       69.04       60.97      4.77 o 
   1  -6   9        3.66        6.79      3.05 o 
   2  -6   9        0.01        0.66      2.93 o 
  -3  -5   9        4.82        4.83      3.15 o 
  -2  -5   9      106.47      113.93     16.43 o 
  -1  -5   9        1.23        0.63      2.87 o 
   0  -5   9        4.31        5.17      6.98 o 
   1  -5   9       24.11       27.36      3.73 o 
   2  -5   9      153.42      155.08      9.06 o 
   3  -5   9      133.46      145.39      6.41 o 
  -4  -4   9       37.08       44.69      7.38 o 
  -3  -4   9       36.41       41.34      5.05 o 
  -2  -4   9      322.93      312.08     12.45 o 
  -1  -4   9      160.51      159.55      8.47 o 
   0  -4   9       23.95       26.12      8.36 o 
   1  -4   9       64.94       76.90      4.91 o 
   2  -4   9       55.31       60.89      4.23 o 
   3  -4   9        7.58        8.79      2.86 o 
   4  -4   9        0.49       -1.09      2.80 o 
  -4  -3   9        5.47       -6.35      9.20 o 
  -3  -3   9        4.91        2.61      2.92 o 
  -2  -3   9       41.79       49.08     13.01 o 
  -1  -3   9      264.37      279.84     11.16 o 
   0  -3   9      254.10      266.27      9.83 o 
   1  -3   9        1.76        3.58      2.09 o 
   2  -3   9       20.79       24.52      3.05 o 
   3  -3   9      157.72      164.10      6.09 o 
   4  -3   9        7.67        2.52      2.54 o 
  -4  -2   9       25.61       21.27     11.43 o 
  -3  -2   9        5.98       -0.39      4.55 o 
  -2  -2   9       23.41       30.05      4.00 o 
  -1  -2   9       85.83       83.58      5.04 o 
   0  -2   9      338.41      335.51      7.94 o 
   1  -2   9        0.26       -0.71      1.93 o 
   2  -2   9       58.94       59.30      3.96 o 
   3  -2   9      346.85      370.94      9.35 o 
   4  -2   9      195.20      195.53      6.97 o 
  -4  -1   9        1.45        0.41      3.59 o 
  -3  -1   9        0.11        1.93      6.43 o 
  -2  -1   9      130.73      135.99      8.23 o 
  -1  -1   9      351.61      363.97      7.68 o 
   0  -1   9      167.73      167.88      3.92 o 
   1  -1   9       17.88       22.34      2.24 o 
   2  -1   9        6.16        9.06      1.87 o 
   3  -1   9       34.49       33.03      3.73 o 
   4  -1   9        6.11        7.26      2.70 o 
   5  -1   9        0.85       -0.27      2.97 o 
  -4   0   9       20.57       21.63      4.60 o 
  -3   0   9        3.65        6.60      3.24 o 
  -2   0   9       77.00       71.08      4.10 o 
  -1   0   9      171.59      169.54      4.21 o 
   0   0   9      175.81      174.60      3.85 o 
   1   0   9        0.88       -0.31      1.37 o 
   2   0   9       25.38       28.32      2.26 o 
   3   0   9        1.15        0.71      1.74 o 
   4   0   9        3.87        2.02      2.71 o 
   5   0   9        0.34       -3.63      2.84 o 
  -4   1   9      209.95      194.46      7.87 o 
  -3   1   9      226.75      221.26      8.67 o 
  -2   1   9       11.51       12.77      2.50 o 
  -1   1   9       74.64       66.80      3.49 o 
   0   1   9      501.37      500.39      7.65 o 
   1   1   9       33.02       43.39      2.38 o 
   2   1   9       33.44       38.90      2.73 o 
   3   1   9       10.87        7.47      2.01 o 
   4   1   9       17.64       17.28      3.66 o 
   5   1   9        0.60        3.62      2.99 o 
  -4   2   9      183.55      170.42      7.11 o 
  -3   2   9       84.81       86.29      5.06 o 
  -2   2   9       46.20       36.14      3.48 o 
  -1   2   9       34.23       31.80      3.32 o 
   0   2   9      398.35      408.25      8.37 o 
   1   2   9       72.99       84.44      2.84 o 
   2   2   9      116.44      115.85      3.82 o 
   3   2   9       22.40       20.26      2.45 o 
   4   2   9        1.67        2.17      3.08 o 
   5   2   9        0.03       -1.98      3.36 o 
  -4   3   9       14.31       17.59      3.60 o 
  -3   3   9       14.60       20.03      3.86 o 
  -2   3   9        3.14       -1.64      5.90 o 
  -1   3   9       28.42       17.20      2.83 o 
   0   3   9       22.89       21.23      1.66 o 
   1   3   9       75.07       64.78      3.32 o 
   2   3   9       11.71       13.83      2.73 o 
   3   3   9       71.73       70.61      4.28 o 
   4   3   9       45.13       47.96      4.13 o 
   5   3   9       30.71       31.37      4.01 o 
  -4   4   9       35.34       34.50      4.23 o 
  -3   4   9       86.18       86.13      5.56 o 
  -2   4   9        3.04        5.29      2.63 o 
  -1   4   9        3.10       -0.42      2.04 o 
   0   4   9      141.15      130.65      4.82 o 
   1   4   9      155.90      159.18      3.92 o 
   2   4   9       11.92       10.02      2.35 o 
   3   4   9       30.88       29.23      3.27 o 
   4   4   9      401.91      408.41     11.53 o 
   5   4   9       63.50       66.90      4.87 o 
  -4   5   9       37.44       37.63      6.81 o 
  -3   5   9       88.90       84.39      5.70 o 
  -2   5   9        1.20       -0.12      2.40 o 
  -1   5   9       43.30       40.62      4.00 o 
   0   5   9       21.15       20.68      2.62 o 
   1   5   9       12.41       10.73      1.84 o 
   2   5   9        0.04        1.74      2.12 o 
   3   5   9       41.97       34.02      3.58 o 
   4   5   9       99.02      106.01      9.00 o 
   5   5   9       60.90       60.80      5.49 o 
  -3   6   9       92.93       86.37      7.77 o 
  -2   6   9       25.16       24.28      3.89 o 
  -1   6   9       17.82       16.44      4.25 o 
   0   6   9        1.55       13.00      3.76 o 
   1   6   9       19.81       20.49      2.68 o 
   2   6   9      190.14      194.09      6.37 o 
   3   6   9      132.30      195.64      8.59 o 
   4   6   9       51.03       56.07      4.52 o 
   5   6   9       32.42       47.83      5.98 o 
  -3   7   9        8.11        5.24      3.35 o 
  -2   7   9       28.43       33.38      7.68 o 
  -1   7   9       43.74       48.69      4.71 o 
   0   7   9       71.11       72.94      4.36 o 
   1   7   9      145.95      134.96      5.12 o 
   2   7   9        2.25        3.87      2.28 o 
   3   7   9        9.04        4.48      4.35 o 
   4   7   9       10.80       18.12      4.01 o 
   5   7   9       36.76       36.63      4.48 o 
  -2   8   9      187.47      174.16      7.89 o 
  -1   8   9       54.48       57.75      9.16 o 
   0   8   9       45.48       45.07      3.91 o 
   1   8   9      246.28      251.66      7.70 o 
   2   8   9       29.29       33.67      4.41 o 
   3   8   9        0.12       -0.68      2.41 o 
   4   8   9        1.17        3.09      3.59 o 
   5   8   9       18.99       21.50      4.79 o 
  -2   9   9       39.86       40.75      4.89 o 
  -1   9   9       17.22       16.94      4.20 o 
   0   9   9       29.55       36.79      3.76 o 
   1   9   9      119.43      119.26      7.56 o 
   2   9   9      190.23      179.51      6.78 o 
   3   9   9       40.98       43.70      4.82 o 
   4   9   9        2.42        2.27      3.65 o 
  -1  10   9      114.00      127.56     10.99 o 
   0  10   9       26.00       29.78      5.09 o 
   1  10   9        7.66       13.91      2.87 o 
   2  10   9        0.30       -0.25      2.51 o 
   3  10   9       21.75       15.95      4.25 o 
   1  11   9       16.23       16.06      3.71 o 
   2  11   9       24.56       27.75      3.95 o 
  -1  -6  10      168.43      155.68      9.82 o 
   0  -6  10       99.30       93.76      8.31 o 
   1  -6  10       61.38       62.60      7.61 o 
  -2  -5  10       78.50       86.35      7.54 o 
  -1  -5  10      136.76      131.02      8.23 o 
   0  -5  10       58.07       66.71      8.37 o 
   1  -5  10       42.13       43.88      8.02 o 
   2  -5  10        7.50        5.89      3.36 o 
  -3  -4  10        0.14       -0.17      3.12 o 
  -2  -4  10       38.58       39.29      5.45 o 
  -1  -4  10       82.56       85.01      6.71 o 
   0  -4  10        3.18        1.13      2.56 o 
   1  -4  10       42.53       49.17      4.36 o 
   2  -4  10       12.93       10.35      3.34 o 
   3  -4  10        1.13        1.37      2.72 o 
  -3  -3  10        4.83        7.23      3.45 o 
  -2  -3  10        2.23        0.85      2.58 o 
  -1  -3  10        0.11       -0.63      2.84 o 
   0  -3  10       51.35       56.62      4.25 o 
   1  -3  10       53.62       63.38      4.55 o 
   2  -3  10       16.42       13.61      2.87 o 
   3  -3  10        2.99        1.22      2.60 o 
  -3  -2  10        7.15       13.33      9.84 o 
  -2  -2  10       18.91       17.78      3.65 o 
  -1  -2  10        1.76        0.19      4.13 o 
   0  -2  10       33.54       42.00      3.77 o 
   1  -2  10       29.44       31.07      3.77 o 
   2  -2  10        7.18        7.44      2.56 o 
   3  -2  10       42.55       46.94      3.92 o 
   4  -2  10       19.50       18.23      4.34 o 
  -4  -1  10       55.07       32.85     12.70 o 
  -3  -1  10       31.67       31.74     11.74 o 
  -2  -1  10      428.60      422.09     15.78 o 
  -1  -1  10      226.96      231.34      8.71 o 
   0  -1  10        5.82        7.46      2.23 o 
   1  -1  10       21.66       17.24      2.66 o 
   2  -1  10       30.56       29.57      2.82 o 
   3  -1  10       27.49       25.99      3.00 o 
   4  -1  10       95.79       98.74      5.87 o 
  -4   0  10       38.73       44.72      6.82 o 
  -3   0  10       69.20       70.78     11.19 o 
  -2   0  10       96.42       93.50      8.25 o 
  -1   0  10        0.63       -1.27      1.81 o 
   0   0  10       32.13       38.28      2.22 o 
   1   0  10      140.91      148.07      3.57 o 
   2   0  10      159.13      166.25      5.01 o 
   3   0  10       39.73       43.03      3.78 o 
   4   0  10      127.45      147.52      6.09 o 
  -4   1  10       50.01       46.95      6.74 o 
  -3   1  10       37.85       39.08      5.45 o 
  -2   1  10        1.28        0.03      2.21 o 
  -1   1  10       56.22       51.01      3.27 o 
   0   1  10       61.15       61.54      2.49 o 
   1   1  10      106.58      113.56      3.06 o 
   2   1  10      182.48      174.86      4.56 o 
   3   1  10        5.05        0.21      2.17 o 
   4   1  10       63.05       80.14      9.54 o 
   5   1  10       89.56      105.50     14.88 o 
  -4   2  10        8.26        8.36      4.36 o 
  -3   2  10        0.64        2.06      2.54 o 
  -2   2  10       71.19       69.67      7.03 o 
  -1   2  10        0.00       -1.45      2.03 o 
   0   2  10      272.68      257.23      6.10 o 
   1   2  10      776.13      778.34     10.38 o 
   2   2  10      289.11      288.78      5.40 o 
   3   2  10       23.88       22.16      3.22 o 
   4   2  10       25.12       27.47      5.54 o 
   5   2  10      124.85      131.89      9.05 o 
  -3   3  10       26.18       26.67      3.78 o 
  -2   3  10       12.13        7.53      2.86 o 
  -1   3  10        7.03        5.01      2.55 o 
   0   3  10      104.89       97.26      3.79 o 
   1   3  10        3.90        3.03      1.40 o 
   2   3  10        0.07       -3.02      2.01 o 
   3   3  10        0.05       -0.63      2.37 o 
   4   3  10       41.94       47.08      8.62 o 
   5   3  10       37.83       39.30      7.93 o 
  -3   4  10       14.35       17.18      3.42 o 
  -2   4  10        2.82        1.85      2.56 o 
  -1   4  10       51.80       49.51      5.50 o 
   0   4  10      180.31      173.56      5.72 o 
   1   4  10        3.28        1.45      1.65 o 
   2   4  10       19.04       13.65      2.70 o 
   3   4  10        1.33        1.35      2.53 o 
   4   4  10       15.96       14.50      3.99 o 
   5   4  10       80.85       80.42      5.48 o 
  -3   5  10       25.46       20.17      5.09 o 
  -2   5  10       35.16       38.29      4.34 o 
  -1   5  10        0.99        1.92      2.96 o 
   0   5  10       49.83       56.21      3.79 o 
   1   5  10      256.32      235.97      6.60 o 
   2   5  10      101.57      105.99      4.48 o 
   3   5  10       53.35       42.49      3.94 o 
   4   5  10       16.86       14.10      3.30 o 
   5   5  10       22.34       22.24      4.02 o 
  -3   6  10       39.16       41.02      4.76 o 
  -2   6  10        4.78        0.50      2.94 o 
  -1   6  10      109.33      100.36      6.20 o 
   0   6  10      166.19      170.15      6.21 o 
   1   6  10      122.30      124.94      5.02 o 
   2   6  10      298.51      294.61      9.72 o 
   3   6  10      126.35      124.74      5.84 o 
   4   6  10       18.64       13.48      3.39 o 
   5   6  10        0.21       -1.49      3.28 o 
  -2   7  10      173.99      175.81      8.04 o 
  -1   7  10      146.10      140.03     11.64 o 
   0   7  10        0.58        0.12      5.09 o 
   1   7  10       38.07       48.88      5.04 o 
   2   7  10      219.54      205.71     10.59 o 
   3   7  10      122.07      115.27      6.66 o 
   4   7  10        0.70       -1.13      4.22 o 
  -2   8  10      283.72      297.77     11.44 o 
  -1   8  10      134.14      145.75      7.44 o 
   0   8  10       42.09       43.68      6.41 o 
   1   8  10       71.39       75.48      4.86 o 
   2   8  10       27.62       22.20      3.96 o 
   3   8  10      104.66       75.60      5.86 o 
   4   8  10       15.85       16.26      4.32 o 
  -1   9  10       31.76       32.73      4.78 o 
   0   9  10       18.06       22.31      3.53 o 
   1   9  10       33.46       32.30      3.81 o 
   2   9  10        2.39        0.90      2.73 o 
   3   9  10        0.05        3.24      3.64 o 
   0  10  10        4.97        8.76      3.04 o 
   1  10  10        8.10        7.53      3.28 o 
   2  10  10        3.71        4.29      2.84 o 
   0  -5  11       23.34       28.46      5.75 o 
  -1  -4  11        0.09       -1.43      3.48 o 
   0  -4  11       25.61       26.28      5.13 o 
   1  -4  11        4.93        4.24      3.15 o 
   2  -4  11       21.90       17.56      3.76 o 
  -2  -3  11       36.78       44.75      5.33 o 
  -1  -3  11       68.24       71.75      6.72 o 
   0  -3  11        6.56        5.44      6.74 o 
   1  -3  11        2.87        4.32      2.94 o 
   2  -3  11        6.18        5.95      3.07 o 
  -3  -2  11       40.18       33.01     13.17 o 
  -2  -2  11       23.62       34.73      6.02 o 
  -1  -2  11        4.57        3.62      3.26 o 
   0  -2  11       37.69       47.34     10.40 o 
   1  -2  11        8.77       10.63      3.04 o 
   2  -2  11       50.46       48.46      4.09 o 
   3  -2  11       60.62       57.73      5.53 o 
  -3  -1  11        0.98        3.97     10.47 o 
  -2  -1  11       62.04       71.89     14.12 o 
  -1  -1  11       80.28       98.42      6.32 o 
   0  -1  11       70.89       71.19      5.61 o 
   1  -1  11      119.02      119.55      5.64 o 
   2  -1  11        6.82       10.31      2.74 o 
   3  -1  11       74.95       80.80      4.83 o 
  -3   0  11       16.45       10.95     11.11 o 
  -2   0  11       11.12        3.02      9.84 o 
  -1   0  11      151.75      164.58     17.93 o 
   0   0  11       44.01       55.25      7.67 o 
   1   0  11      311.78      310.97      7.52 o 
   2   0  11      211.31      220.48      6.06 o 
   3   0  11      118.73      123.30      4.88 o 
   4   0  11      105.78      111.31      5.89 o 
  -3   1  11        4.95        7.00      4.23 o 
  -2   1  11       23.11       20.09      4.61 o 
  -1   1  11       19.01       18.29      8.25 o 
   0   1  11       36.83       37.50      2.90 o 
   1   1  11      151.53      157.21      3.55 o 
   2   1  11       25.83       24.76      2.71 o 
   3   1  11        5.63        3.64      2.97 o 
   4   1  11        0.11       -4.23      3.21 o 
  -3   2  11        1.74        7.02      4.51 o 
  -2   2  11       19.54       14.73      5.94 o 
  -1   2  11        5.16        1.68      3.42 o 
   0   2  11       14.82       17.75      3.23 o 
   1   2  11        5.38        3.12      1.57 o 
   2   2  11        7.97        6.47      2.40 o 
   3   2  11       23.31       26.90      3.31 o 
   4   2  11        0.02       -4.23      2.82 o 
  -3   3  11      143.26      141.66      6.87 o 
  -2   3  11       92.69       94.15      5.79 o 
  -1   3  11        6.04        5.03      2.80 o 
   0   3  11       14.18       20.68      4.05 o 
   1   3  11       36.57       43.80      2.94 o 
   2   3  11       10.16        6.99      2.13 o 
   3   3  11        9.84       11.37      3.10 o 
   4   3  11       15.13       12.90      3.49 o 
  -3   4  11      102.04      107.99      8.43 o 
  -2   4  11      132.40      131.61      9.89 o 
  -1   4  11        0.41        4.71      2.85 o 
   0   4  11       30.55       32.54      4.01 o 
   1   4  11      142.05      153.83      4.90 o 
   2   4  11       38.37       38.63      3.01 o 
   3   4  11       25.98       21.99      3.57 o 
   4   4  11        9.72        8.41      3.38 o 
  -2   5  11       46.07       49.60      4.91 o 
  -1   5  11       87.90       81.58      8.08 o 
   0   5  11      180.20      188.01      7.79 o 
   1   5  11       33.92       38.63      4.18 o 
   2   5  11       17.70       21.14      3.41 o 
   3   5  11       30.67       29.22      3.99 o 
   4   5  11       52.56       45.61      4.60 o 
  -2   6  11       12.24        8.60      6.67 o 
  -1   6  11       96.27       89.25      6.29 o 
   0   6  11      207.62      202.28      9.14 o 
   1   6  11       64.77       65.48      4.58 o 
   2   6  11        5.72        5.40      3.31 o 
   3   6  11       74.13       57.63      4.76 o 
   4   6  11        0.05        2.70      3.23 o 
  -1   7  11        5.65        4.58      4.12 o 
   0   7  11       43.21       41.25      4.96 o 
   1   7  11       17.88       16.61      3.95 o 
   2   7  11       10.55        8.63      3.31 o 
   3   7  11        0.79        3.34      3.31 o 
   4   7  11        6.78        7.17      3.63 o 
  -1   8  11        6.46        3.24      8.03 o 
   0   8  11       11.31        8.13      3.83 o 
   1   8  11        0.21        2.07      2.85 o 
   2   8  11       16.33       11.71      3.17 o 
   3   8  11       89.86       76.97      6.22 o 
   0   9  11        9.11       13.67      4.53 o 
   1   9  11        3.42        7.69      4.39 o 
   2   9  11        3.58        3.95      2.85 o 
   0  -3  12        1.85        2.93      3.82 o 
  -1  -2  12       86.89       91.26      6.78 o 
   0  -2  12        0.27       -3.15      4.60 o 
   1  -2  12        3.14       -0.12      2.80 o 
   2  -2  12      136.07      139.60      6.21 o 
  -2  -1  12       13.55       25.23     12.54 o 
  -1  -1  12        0.16       -1.16      3.69 o 
   0  -1  12        0.55        0.24      3.01 o 
   1  -1  12       21.13       19.33      3.63 o 
   2  -1  12       95.59       98.27      5.18 o 
  -2   0  12        1.53       -6.03     10.00 o 
  -1   0  12        0.04       -0.63      9.68 o 
   0   0  12        8.75       15.17      4.43 o 
   1   0  12        8.67        8.99      2.96 o 
   2   0  12       50.61       53.58      4.13 o 
   3   0  12        0.01        1.85      3.64 o 
  -2   1  12       55.93       71.89     15.24 o 
  -1   1  12      351.35      370.73     26.50 o 
   0   1  12      161.60      184.19      9.64 o 
   1   1  12        1.18        0.35      2.21 o 
   2   1  12        0.53       -0.73      2.09 o 
   3   1  12       12.07        5.24      3.27 o 
  -2   2  12       63.27       60.20      8.73 o 
  -1   2  12      172.64      164.53     10.47 o 
   0   2  12       51.72       62.47      6.41 o 
   1   2  12       56.00       61.33      4.72 o 
   2   2  12      133.66      127.51      4.50 o 
   3   2  12       71.68       60.38      5.04 o 
  -2   3  12       61.21       56.82      5.00 o 
  -1   3  12       18.15       21.63      3.73 o 
   0   3  12       89.04       95.18      5.90 o 
   1   3  12      124.90      120.62      8.28 o 
   2   3  12       10.04        8.31      2.50 o 
   3   3  12        0.67       -1.31      2.66 o 
  -2   4  12       13.60        7.75      3.56 o 
  -1   4  12        7.45        5.08      3.21 o 
   0   4  12       48.81       46.11      4.73 o 
   1   4  12       14.09       13.76      2.81 o 
   2   4  12       13.54        8.52      3.08 o 
   3   4  12       14.33        9.99      3.44 o 
  -1   5  12       19.82        8.07      3.65 o 
   0   5  12        7.13        1.13      3.30 o 
   1   5  12       48.94       47.15      5.08 o 
   2   5  12        3.21        3.77      3.50 o 
   3   5  12        0.59       -4.36      3.00 o 
  -1   6  12        5.60        7.26      6.56 o 
   0   6  12       22.01       14.70      6.78 o 
   1   6  12        0.57       -3.29      3.73 o 
   2   6  12       22.49       14.98      3.40 o 
   3   6  12        8.90       23.77      3.86 o 
   0   7  12       34.36       25.94      4.59 o 
   1   7  12       43.28       48.40      4.82 o 
   2   7  12       49.60       52.88      4.59 o 
   0   0  13       40.60       50.15     12.86 o 
   1   0  13       11.28       10.98      4.38 o 
   0   1  13      163.01      149.18     18.89 o 
   1   1  13       19.08        3.49      9.68 o 
   0   2  13       37.64       32.02      6.06 o 
   1   2  13        8.92       10.68      5.00 o 
   2   2  13        3.18        1.86      2.27 o 
   0   3  13        0.03       -1.21      3.13 o 
   1   3  13        3.19        1.29      3.74 o 
   2   3  13        0.13       -0.68      2.55 o 
   0   4  13        1.43       -0.77      5.42 o 
   1   4  13       25.25       22.60      4.34 o 
   2   4  13       42.04       45.92      4.13 o 
   1   5  13       72.82       78.07      6.33 o 
                                                 
